# Supplementary material for: Eavesdropping on dolphins: Investigating the habits of bottlenose dolphins (Tursiops truncatus) through fixed acoustic stations
Source: PLoS One. 2019 Dec 5;14(12):e0226023. doi: 10.1371/journal.pone.0226023 (PMC6894777; doi:10.1371/journal.pone.0226023)
Supplement: S1 Dataset — (XLSX) [file pone.0226023.s001.xlsx]

## Sheet: database
DATE	Start monitoring hour	uptime of the acoustic system (MINUTES)	SST°	whistle detection (position)	number of minutes with at least one whistle	presence/absence of bottlenose dolphins
2013-07-08	18:07:00	298			0	0
2013-07-09	00:07:00	360			0	0
2013-07-09	06:07:00	360			0	0
2013-07-09	12:07:51	375			0	0
2013-07-09	18:07:00	360		0	3	1
2013-07-10	00:07:00	360			0	0
2013-07-10	06:07:00	360			0	0
2013-07-10	12:07:00	360			0	0
2013-07-10	18:07:00	360			0	0
2013-07-11	07:07:12	180			0	0
2013-07-11	12:07:00	360			0	0
2013-07-11	18:07:00	360			0	0
2013-07-12	00:07:00	360			0	0
2013-07-12	06:07:00	360			0	0
2013-07-12	12:07:00	360			0	0
2013-07-12	18:07:00	360			0	0
2013-07-13	00:07:00	360			0	0
2013-07-13	06:07:00	360			0	0
2013-07-15	00:07:00	225			0	0
2013-07-15	06:07:00	360			0	0
2013-07-15	12:07:00	360			0	0
2013-07-15	18:07:00	360			0	0
2013-07-16	00:07:00	360			0	0
2013-07-16	06:07:00	360		0	2	1
2013-07-16	12:07:00	160			0	0
2013-07-16	18:07:00	360			0	0
2013-07-17	00:07:00	360			0	0
2013-07-17	06:07:00	360			0	0
2013-07-17	18:07:00	168			0	0
2013-07-18	00:07:00	360			0	0
2013-07-18	06:07:00	0			0	0
2013-07-18	12:07:00	360			0	0
2013-07-18	18:07:00	189			0	0
2013-07-19	00:07:00	140			0	0
2013-07-19	06:07:00	360			0	0
2013-07-19	18:07:00	261			0	0
2013-07-20	00:07:00	360			0	0
2013-07-20	06:07:00	360			0	0
2013-07-20	12:07:00	360			0	0
2013-07-20	18:07:00	360			0	0
2013-07-21	00:07:00	360			0	0
2013-07-21	06:07:00	360			0	0
2013-07-21	12:07:01	360			0	0
2013-07-21	18:07:00	360			0	0
2013-07-21	00:05:49	360			0	0
2013-07-22	06:05:49	70			0	0
2013-07-22	18:07:00	199			0	0
2013-07-23	00:07:00	360		0	2	1
2013-07-23	06:07:00	360			0	0
2013-07-23	12:07:00	360			0	0
2013-07-23	18:07:00	360			0	0
2013-07-24	00:07:00	360			0	0
2013-07-24	06:07:00	360			0	0
2013-07-24	12:07:00	360			0	0
2013-07-24	18:07:00	360			0	0
2013-07-25	00:07:00	360			0	0
2013-07-25	06:07:56	360			0	0
2013-07-25	12:07:00	360			0	0
2013-07-26	00:07:00	256			0	0
2013-07-26	06:07:00	360			0	0
2013-07-26	12:07:00	360			0	0
2013-07-26	18:07:00	360			0	0
2013-07-27	00:07:00	208			0	0
2013-07-27	06:07:00	360			0	0
2013-07-27	12:07:00	360			0	0
2013-07-27	18:07:00	360			0	0
2013-07-29	00:07:00	243			0	0
2013-07-29	06:07:00	360			0	0
2013-07-29	12:07:00	360			0	0
2013-07-29	18:07:00	360			0	0
2013-07-30	00:07:00	360			0	0
2013-07-30	06:07:00	360		0	1	1
2013-07-30	12:07:00	360			0	0
2013-07-30	18:07:00	360			0	0
2013-07-31	00:07:00	360			0	0
2013-07-31	06:07:00	360			0	0
2013-08-01	06:08:00	0			0	0
2013-08-01	12:08:00	360			0	0
2013-08-01	18:08:00	360			0	0
2013-08-02	00:08:00	360			0	0
2013-08-02	06:08:00	360			0	0
2013-08-03	00:08:00	360			0	0
2013-08-03	06:08:00	360			0	0
2013-08-03	12:08:00	360			0	0
2013-08-03	18:08:00	360			0	0
2013-08-04	00:08:00	360			0	0
2013-08-04	06:08:25	360			0	0
2013-08-04	12:08:00	360			0	0
2013-08-04	18:08:00	360			0	0
2013-08-05	0:06:33	360			0	0
2013-08-05	06:06:33	360			0	0
2013-08-05	12:06:33	360			0	0
2013-08-05	18:06:33	360			0	0
2013-08-06	00:06:33	360			0	0
2013-08-06	06:06:33	360			0	0
2013-08-06	12:06:33	360			0	0
2013-08-06	18:08:00	143			0	0
2013-08-07	00:08:00	360			0	0
2013-08-07	06:08:00	360			0	0
2013-08-07	12:08:00	360			0	0
2013-08-07	18:08:00	360			0	0
2013-08-08	00:08:00	360			0	0
2013-08-08	06:08:00	360			0	0
2013-08-08	12:08:00	360			0	0
2013-08-08	18:08:00	360			0	0
2013-08-09	00:08:00	360			0	0
2013-08-09	06:08:00	360			0	0
2013-08-09	12:08:00	360			0	0
2013-08-09	18:08:00	360			0	0
2013-08-10	00:08:00	360			0	0
2013-08-10	06:08:00	360			0	0
2013-08-10	12:08:00	360			0	0
2013-08-10	18:08:00	360			0	0
2013-08-11	00:08:00	360		0	3	1
2013-08-11	06:08:00	360			0	0
2013-08-11	12:08:00	360			0	0
2013-08-11	18:08:00	360			0	0
2013-08-12	00:08:00	360			0	0
2013-08-12	06:08:00	360			0	0
2013-08-12	12:08:00	360			0	0
2013-08-12	18:08:00	360			0	0
2013-08-13	00:08:00	360			0	0
2013-08-13	06:08:00	360			0	0
2013-08-13	12:08:00	360			0	0
2013-08-13	18:08:00	360			0	0
2013-08-14	00:08:00	360			0	0
2013-08-14	06:08:00	360			0	0
2013-08-19	18:08:00	322			0	0
2013-08-20	00:08:00	360			0	0
2013-08-20	06:08:00	360			0	0
2013-08-20	12:08:00	360			0	0
2013-08-20	18:08:00	360			0	0
2013-08-21	00:08:00	360			0	0
2013-08-21	06:08:00	360			0	0
2013-08-21	12:08:00	360			0	0
2013-08-21	18:08:00	360			0	0
2013-08-22	00:08:00	360		0	1	1
2013-08-22	06:08:00	360			0	0
2013-08-22	12:08:00	360			0	0
2013-08-23	12:08:00	0			0	0
2013-08-23	18:08:01	241			0	0
2013-08-24	00:08:00	360			0	0
2013-08-24	06:08:00	360			0	0
2013-08-24	12:08:01	330			0	0
2013-08-24	18:08:01	360			0	0
2013-08-25	00:03:27	360			0	0
2013-08-25	06:03:27	360			0	0
2013-08-25	12:03:27	360			0	0
2013-08-25	18:08:00	206			0	0
2013-08-26	00:08:00	360			0	0
2013-08-26	06:08:00	360			0	0
2013-08-26	13:11:26	200			0	0
2013-08-26	18:08:00	137			0	0
2013-08-27	00:08:00	360			0	0
2013-08-27	06:08:27	394			0	0
2013-08-27	12:08:00	243		1	14	1
2013-08-27	18:08:00	360			0	0
2013-08-28	00:08:00	360			0	0
2013-08-28	06:08:09	367			0	0
2013-08-28	12:08:00	281			0	0
2013-08-28	18:08:00	360
2013-08-29	00:08:00	292			0	0
2013-08-29	06:08:00	360			0	0
2013-08-29	12:08:00	360			0	0
2013-08-29	18:08:25	20		1	2	1
2013-08-30	00:08:00	236			0	0
2013-08-30	06:08:00	360		3	3	1
2013-08-30	12:08:00	360			0	0
2013-08-30	18:08:00	236			0	0
2013-08-31	00:08:00	360			0	0
2013-08-31	06:08:01	360			0	0
2013-08-31	12:08:00	360			0	0
2013-08-31	18:08:00	360			0	0
2013-09-03	06:09:58	3624			0	0
2013-09-03	12:09:00	360			0	0
2013-09-03	19:09:30	452			0	0
2013-09-04	00:09:00	267			0	0
2013-09-04	06:09:00	360			0	0
2013-09-04	12:09:00	360			0	0
2013-09-04	18:09:00	360			0	0
2013-09-05	00:09:00	360			0	0
2013-09-05	06:09:00	360		1	14	1
2013-09-05	12:09:00	360			0	0
2013-09-05	18:09:00	360			0	0
2013-09-06	00:09:00	360		1	3	1
2013-09-06	06:09:00	360			0	0
2013-09-06		360
2013-09-06	18:09:00	225			0	0
2013-09-07	00:09:00	360			0	0
2013-09-07	06:09:00	360			0	0
2013-09-07	12:09:00	360			0	0
2013-09-07	18:09:00	360			0	0
2013-09-08	00:09:00	360		1	1	1
2013-09-08	06:09:00	360			0	0
2013-09-08	12:09:00	360			0	0
2013-09-08	18:09:00	360			0	0
2013-09-09	00:09:00	360			0	0
2013-09-09	06:09:00	360			0	0
2013-09-09	12:09:02	360		2	2	1
2013-09-09	18:09:01	360			0	0
2013-09-10	00:09:01	360			0	0
2013-09-10	06:09:01	360			0	0
2013-09-10	12:09:00	360			0	0
2013-09-10	18:09:01	360			0	0
2013-09-11	00:09:02	360			0	0
2013-09-11	06:09:05	360			0	0
2013-09-11	12:09:04	360			0	0
2013-09-11	18:09:01	360			0	0
2013-09-12	00:09:00	360			0	0
2013-09-12	06:09:01	360			0	0
2013-09-12	12:09:01	360			0	0
2013-09-12	18:09:00	74			0	0
2013-09-13	00:09:00	360			0	0
2013-09-13	06:09:00	360			0	0
2013-09-13	12:09:00	360			0	0
2013-09-13	18:09:00	360			0	0
2013-09-14	00:09:00	360			0	0
2013-09-14	06:09:00	360			0	0
2013-09-14	12:09:00	360			0	0
2013-09-14	18:09:00	360			0	0
2013-09-15	00:09:00	360			0	0
2013-09-15	06:09:00	360			0	0
2013-09-15	12:09:00	360			0	0
2013-09-15	18:09:00	360			0	0
2013-09-16	00:09:01	360			0	0
2013-09-16	06:09:01	360			0	0
2013-09-16	12:09:00	360			0	0
2013-09-16	18:09:00	360			0	0
2013-09-17	00:09:00	169			0	0
2013-09-17	06:09:02	360			0	0
2013-09-17	12:09:02	360			0	0
2013-09-17	18:09:03	360			0	0
2013-09-18	00:09:00	160			0	0
2013-09-18	06:09:00	360			0	0
2013-09-18	12:09:01	360			0	0
2013-09-18	18:09:01	360			0	0
2013-09-19	00:09:01	360			0	0
2013-09-19	06:09:02	360			0	0
2013-09-19	12:09:01	360			0	0
2013-09-19	18:09:00	360			0	0
2013-09-20	00:09:00	360			0	0
2013-09-20	06:09:00	360			0	0
2013-09-20	12:09:00	360			0	0
2013-09-20	18:09:00	360			0	0
2013-09-21	00:09:00	360			0	0
2013-09-21	06:09:00	360			0	0
2013-09-21	12:09:00	360			0	0
2013-09-21	18:09:00	360			0	0
2013-09-22	00:09:00	360			0	0
2013-09-22	06:07:53	360			0	0
2013-09-22	12:07:53	360			0	0
2013-09-22	18:07:53	360			0	0
2013-09-23	00:07:53	360			0	0
2013-09-23	06:09:00	1800			0	0
2013-09-23	12:09:00	360			0	0
2013-09-23	18:09:00	360			0	0
2013-09-24	00:09:00	360			0	0
2013-09-24	06:09:00	360		2	5	1
2013-09-24	12:09:00	184			0	0
2013-09-24	18:09:00	360			0	0
2013-09-25	00:09:00	360			0	0
2013-09-25	06:09:00	69			0	0
2013-09-25	12:09:00	360			0	0
2013-09-25	18:09:00	360			0	0
2013-09-26	00:09:00	151			0	0
2013-09-26	06:09:00	0			0	0
2013-09-26	12:09:00	360			0	0
2013-09-26	18:09:00	360			0	0
2013-09-27	00:09:00	360			0	0
2013-09-27	06:09:00	360			0	0
2013-09-27	12:09:00	360			0	0
2013-09-27	18:09:00	360		3	10	1
2013-09-28	00:09:00	360		3	6	1
2013-09-28	06:09:00	360		1	2	1
2013-09-28	12:09:00	360			0	0
2013-09-28	18:09:00	360			0	0
2013-09-29	00:09:00	214			0	0
2013-09-29	06:09:00	360			0	0
2013-09-29	12:09:00	294			0	0
2013-09-29	18:09:00	360		1	3	1
2013-09-30	00:09:00	360		2	3	1
2013-09-30	06:09:00	360			0	0
2013-09-30	12:09:00	360			0	0
2013-09-30	18:09:00	360		1	1	1
2013-10-01	00:10:00	360	21		0	0
2013-10-01	06:10:00	360	21		0	0
2013-10-01	12:10:00	360	21		0	0
2013-10-01	18:10:00	360	21		0	0
2013-10-02	00:10:00	360	22	1	6	1
2013-10-02	06:10:00	360	22	1	11	1
2013-10-02	12:10:00	360	22		0	0
2013-10-02	18:10:00	360	22	1	7	1
2013-10-03	00:10:00	360	21		0	0
2013-10-03	06:10:00	360	21	1	18	1
2013-10-03	12:10:00	360	21		0	0
2013-10-03	18:10:00	360	21	1	7	1
2013-10-04	00:10:00	360	21		0	0
2013-10-04	06:10:00	360	21		0	0
2013-10-04	12:10:00	360	21		0	0
2013-10-04	18:10:00	162	21		0	0
2013-10-05	00:10:00	360	21		0	0
2013-10-05	06:10:00	360	21		0	0
2013-10-05	12:10:00	69	21		0	0
2013-10-05	18:10:00	360	21		0	0
2013-10-06	00:10:00	360	21		0	0
2013-10-06	18:10:00	1080	21		0	0
2013-10-07	00:10:00	360	21		0	0
2013-10-07	06:10:00	360	21		0	0
2013-10-07	12:10:00	360	21		0	0
2013-10-07	18:10:00	360	21		0	0
2013-10-08	00:10:00	360	20	1	6	1
2013-10-08	06:10:00	360	20		0	0
2013-10-08	12:10:00	360	20		0	0
2013-10-08	18:10:00	360	20	1	2	1
2013-10-09	00:10:00	360	21	1	10	1
2013-10-09	06:10:00	360	21		0	0
2013-10-09	12:10:00	191	21		0	0
2013-10-09	18:10:00	360	21		0	0
2013-10-10	00:10:00	360	20	1	3	1
2013-10-10	06:10:00	360	20		0	0
2013-10-10	12:10:00	360	20		0	0
2013-10-10	18:10:00	360	20		0	0
2013-10-11	00:10:00	360	20		0	0
2013-10-11	06:10:01	360	20		0	0
2013-10-11	12:10:01	360	20		0	0
2013-10-11	18:10:00	154	20	1	2	1
2013-10-12	00:10:00	360	20		0	0
2013-10-12	06:10:00	360	20		0	0
2013-10-12	12:10:00	360	20		0	0
2013-10-12	18:10:00	360	20		0	0
2013-10-13	00:10:00	360	20		0	0
2013-10-13	06:10:00	360	20		0	0
2013-10-13	12:10:00	360	20		0	0
2013-10-13	18:10:00	360	20		0	0
2013-10-14	00:10:00	360	20		0	0
2013-10-14	06:10:00	360	20		0	0
2013-10-14	12:10:00	360	20		0	0
2013-10-14	18:10:00	146	20		0	0
2013-10-15	00:10:00	360	20	1	30	1
2013-10-15	06:10:01	360	20		0	0
2013-10-15	12:10:00	360	20		0	0
2013-10-15	18:10:00	360	20		0	0
2013-10-16	00:10:00	360	20		0	0
2013-10-16	06:10:00	360	20	1	1	1
2013-10-16	12:10:01	360	20		0	0
2013-10-16	18:10:00	360	20		0	0
2013-10-17	00:10:00	360	20	1	9	1
2013-10-17	06:10:01	360	20	1	1	1
2013-10-17	12:10:00	360	20	1	2	1
2013-10-17	18:10:00	360	20		0	0
2013-10-18	00:10:00	360	20		0	0
2013-10-18	06:10:00	360	20		0	0
2013-10-18	12:10:00	360	20		0	0
2013-10-18	18:10:00	360	20		0	0
2013-10-19	00:10:00	360	20		0	0
2013-10-19	06:10:00	360	20		0	0
2013-10-19	12:10:00	360	20		0	0
2013-10-19	18:10:00	360	20		0	0
2013-10-20	00:10:00	360	20		0	0
2013-10-20	06:10:00	360	20		0	0
2013-10-20	12:10:00	360	20		0	0
2013-10-20	18:10:00	360	20		0	0
2013-10-21	00:10:00	360	20	1	3	1
2013-10-21	06:10:00	360	20		0	0
2013-10-21	12:10:00	321	20		0	0
2013-10-21	18:10:00	360	20		0	0
2013-10-22	00:10:00	360	20		0	0
2013-10-22	06:10:00	360	20		0	0
2013-10-22	12:10:00	360	20		0	0
2013-10-22	18:10:00	360	20		0	0
2013-10-23	00:10:00	360	20		0	0
2013-10-23	06:10:01	360	20		0	0
2013-10-23	12:00:27	360	20		0	0
2013-10-23	18:10:00	227	20		0	0
2013-10-24	00:10:00	360	20		0	0
2013-10-24	06:10:00	360	20	1	28	1
2013-10-24	12:10:00	290	20		0	0
2013-10-25	18:10:00	185	20		0	0
2013-10-26	00:10:00	360	20		0	0
2013-10-26	06:10:00	360	20		0	0
2013-10-26	12:10:00	360	20		0	0
2013-10-26	18:10:00	360	20	1	2	1
2013-10-27	00:10:00	360	20		0	0
2013-10-27	12:10:00	720	20		0	0
2013-10-27	18:10:00	109	20	1	1	1
2013-10-28	00:10:00	289	20		0	0
2013-10-28	06:10:00	360	20		0	0
2013-10-28	12:10:00	360	20		0	0
2013-10-28	18:10:00	185	20		0	0
2013-10-29	00:10:00	360	20		0	0
2013-10-29	06:10:00	360	20		0	0
2013-10-29	12:10:00	360	20		0	0
2013-10-29	18:10:00	0	20		0	0
2013-10-30	00:10:00	245	20		0	0
2013-10-30	06:10:00	360	20		0	0
2013-10-30	12:10:00	360	20		0	0
2013-10-30	18:10:00	360	20	1	2	1
2013-10-31	00:10:00	360	20	1	6	1
2013-10-31	06:10:00	360	20	1	1	1
2013-10-31	12:10:00	70	20		0	0
2013-10-31	18:10:00	280	20	1	14	1
2013-11-01	00:11:00	360	20	1	6	1
2013-11-01	06:11:00	360	20		0	0
2013-11-01	12:11:00	360	20		0	0
2013-11-01	18:11:00	360	20	1	2	1
2013-11-02	00:11:00	360	20		0	0
2013-11-02	06:11:00	360	20		0	0
2013-11-02	12:11:00	360	20		0	0
2013-11-02	18:11:00	115	20		0	0
2013-11-03	00:11:00	360	20	1	1	1
2013-11-03	06:11:00	360	20		0	0
2013-11-03	12:11:00	360	20		0	0
2013-11-03	18:11:00	86	20		0	0
2013-11-04	00:11:00	360	20		0	0
2013-11-04	06:11:00	360	20		0	0
2013-11-04	12:11:00	360	20		0	0
2013-11-04	18:11:00	360	20		0	0
2013-11-05	00:11:00	360	20		0	0
2013-11-05	06:11:00	360	20		0	0
2013-11-05	12:11:00	360	20		0	0
2013-11-05	18:11:00	360	20		0	0
2013-11-06	00:11:00	360	20		0	0
2013-11-06	06:11:00	360	20		0	0
2013-11-06	12:11:00	360	19		0	0
2013-11-06	18:11:00	224	19		0	0
2013-11-07	00:11:00	360	19		0	0
2013-11-07	06:11:00	360	19		0	0
2013-11-07	12:11:00	360	19		0	0
2013-11-07	18:11:00	360	19		0	0
2013-11-08	00:11:00	360	19		0	0
2013-11-08	06:11:00	360	19		0	0
2013-11-08	12:11:00	360	19		0	0
2013-11-08	18:11:00	360	19		0	0
2013-11-09	00:11:00	360	19		0	0
2013-11-09	06:11:00	360	19		0	0
2013-11-09	12:11:00	267	19		0	0
2013-11-09	18:11:00	360	19		0	0
2013-11-10	00:11:00	360	19		0	0
2013-11-10	12:11:00	720	19		0	0
2013-11-10	18:11:00	360	19		0	0
2013-11-11	00:11:00	360	19		0	0
2013-11-11	06:11:00	360	19		0	0
2013-11-11	12:11:00	360	19		0	0
2013-11-11	18:11:00	360	19		0	0
2013-11-29	00:11:00	360	17		0	0
2013-11-29	06:11:00	360	17		0	0
2013-11-29	12:11:00	360	17		0	0
2013-11-29	18:11:00	360	17	1	9	1
2013-11-30	00:11:00	235	17		0	0
2013-11-30	06:11:00	360	17		0	0
2013-12-01	00:12:00	184	17		0	0
2013-12-01	12:12:00	100	17		0	0
2013-12-01	18:12:00	360	17		0	0
2013-12-02	00:12:00	360	17		0	0
2013-12-02	06:12:00	360	17		0	0
2013-12-02	12:12:00	273	17		0	0
2013-12-02	18:12:00	360	17	1	1	1
2013-12-03	00:12:00	212	17		0	0
2013-12-03	06:12:00	360	17		0	0
2013-12-03	12:12:00	288	17		0	0
2013-12-04	00:12:00	78	16		0	0
2013-12-04	06:12:00	360	16		0	0
2013-12-04	12:12:00	360	16		0	0
2013-12-04	18:12:00	163	16		0	0
2013-12-05	00:12:00	360	16		0	0
2013-12-05	06:12:00	360	16		0	0
2013-12-05	12:12:00	360	16		0	0
2013-12-05	18:12:00	360	16	1	21	1
2013-12-06	00:12:00	360	16		0	0
2013-12-06	06:12:00	360	16		0	0
2013-12-06	12:12:00	360	16		0	0
2013-12-06	18:12:00	360	16		0	0
2013-12-07	00:12:00	360	16		0	0
2013-12-07	06:12:00	360	16		0	0
2013-12-09	00:12:00	188	16		0	0
2013-12-09	06:12:00	360	16		0	0
2013-12-09	12:12:00	360	16		0	0
2013-12-09	18:12:00	360	16		0	0
2013-12-10	00:12:00	360	16		0	0
2013-12-10	06:12:00	360	16		0	0
2013-12-10	12:12:00	360	16		0	0
2013-12-10	18:12:00	134	16		0	0
2013-12-11	12:12:00	219	16		0	0
2013-12-11	18:12:00	360	16		0	0
2013-12-12	00:12:00	360	16	1	1	1
2013-12-12	06:12:00	360	16		0	0
2013-12-12	12:12:00	54	16		0	0
2013-12-12	18:12:00	146	16		0	0
2013-12-13	00:12:00	360	16		0	0
2013-12-13	06:12:00	360	16		0	0
2013-12-13	12:12:00	360	16		0	0
2013-12-13	18:12:01	360	16		0	0
2013-12-14	00:12:00	360	16		0	0
2013-12-14	06:12:00	360	16		0	0
2013-12-14	12:12:00	360	16		0	0
2013-12-14	18:12:00	360	16		0	0
2013-12-15	00:12:00	109	16		0	0
2013-12-15	06:12:00	360	16		0	0
2013-12-15	12:12:00	191	16		0	0
2013-12-15	18:12:00	360	16		0	0
2013-12-16	00:12:00	195	16		0	0
2013-12-16	06:12:00	360	16		0	0
2013-12-16	12:12:00	360	16		0	0
2013-12-16	18:12:00	0	16		0	0
2013-12-17	00:12:00	210	16		0	0
2013-12-17	06:12:00	360	16		0	0
2013-12-17	12:12:00	143	16		0	0
2013-12-17	18:12:00	54	16		0	0
2013-12-18	00:12:00	189	16		0	0
2013-12-18	06:12:00	360	16		0	0
2013-12-18	18:12:00	326	16		0	0
2013-12-19	00:12:00	169	16		0	0
2013-12-19	06:12:00	360	16		0	0
2013-12-19	12:30:55	360	16		0	0
2013-12-19	18:12:00	360	15	1	4	1
2013-12-20	00:12:00	184	15		0	0
2013-12-20	06:12:01	360	15		0	0
2013-12-20	12:12:00	360	15	1	3	1
2013-12-20	18:12:00	360	15		0	0
2013-12-21	00:12:00	360	15		0	0
2013-12-21	06:12:00	360	15		0	0
2013-12-21	12:12:00	360	15		0	0
2013-12-21	18:12:00	360	15		0	0
2013-12-22	00:12:00	360	15		0	0
2013-12-22	06:12:00	360	15		0	0
2013-12-22	12:12:00	360	15		0	0
2013-12-22	18:12:01	360	15		0	0
2013-12-23	00:12:02	360	15		0	0
2013-12-23	06:12:01	360	15		0	0
2013-12-23	12:12:01	360	15		0	0
2013-12-23	18:12:00	360	15		0	0
2013-12-24	00:12:00	360	15		0	0
2013-12-24	06:12:02	360	15		0	0
2013-12-24	12:12:01	360	15	1	14	1
2013-12-24	18:12:00	360	15		0	0
2013-12-25	00:12:00	360	15	1	7	1
2013-12-25	06:12:02	360	15		0	0
2013-12-25	12:12:01	360	15	1	1	1
2013-12-25	18:12:00	0	15		0	0
2013-12-26	00:12:00	326	15		0	0
2013-12-26	06:12:00	360	15		0	0
2013-12-26	12:12:01	360	15		0	0
2013-12-26	18:12:00	0	15		0	0
2013-12-27	00:12:00	360	15		0	0
2013-12-27	06:12:01	360	15		0	0
2013-12-27	12:12:00	181	15		0	0
2013-12-27	18:12:00	109	15		0	0
2013-12-28	00:12:00	360	15		0	0
2013-12-28	06:12:00	360	15		0	0
2013-12-28	12:12:00	37	15	1	2	1
2013-12-28	18:12:00	360	15		0	0
2013-12-29	00:12:00	360	15		0	0
2013-12-29	06:12:01	360	15		0	0
2013-12-29	12:12:00	0	15		0	0
2013-12-29	18:12:00	256	15		0	0
2013-12-30	00:12:00	133	15		0	0
2013-12-30	06:12:00	360	15		0	0
2013-12-30	12:12:00	360	15		0	0
2013-12-30	18:12:00	360	15		0	0
2013-12-31	12:12:57	360	14		0	0
2013-12-31	19:12:42	360	14		0	0
2014-01-01	00:01:00	268	15		0	0
2014-01-01	06:01:00	360	15		0	0
2014-01-01	12:01:00	360	15		0	0
2014-01-01	18:01:11	336	15		0	0
2014-01-02	00:01:00	360	15	1	1	1
2014-01-02	06:01:00	360	15		0	0
2014-01-02	12:01:01	360	15		0	0
2014-01-02	18:01:00	360	15	1	3	1
2014-01-03	00:01:00	360	15		0	0
2014-01-03	06:01:00	360	15	1	14	1
2014-01-03	12:01:00	360	15	1	3	1
2014-01-03	18:01:00	234	15		0	0
2014-01-04	00:01:00	360	15		0	0
2014-01-04	06:01:00	360	15	1	6	1
2014-01-04	12:01:00	219	14	1	18	1
2014-01-04	18:01:00	360	15		0	0
2014-01-05	09:01:00	42	14	0	10	1
2014-01-05	12:01:01	302	14		0	0
2014-01-05	18:01:00	334	15		0	0
2014-01-06	07:01:42	179	15		0	0
2014-01-06	12:01:00	91	15		0	0
2014-01-06	18:01:01	360	15		0	0
2014-01-07	00:01:00	226	15		0	0
2014-01-07	06:01:00	360	15		0	0
2014-01-07	12:01:00	295	15		0	0
2014-01-07	18:01:00	360	15		0	0
2014-01-08	00:01:00	360	14		0	0
2014-01-08	06:01:00	360	14		0	0
2014-01-08	12:01:00	38	14		0	0
2014-01-08	18:01:00	360	14		0	0
2014-01-09	00:01:00	360	14		0	0
2014-01-09	06:01:00	360	14		0	0
2014-01-09	12:01:00	360	14		0	0
2014-01-10	08:01:18	55	14		0	0
2014-01-10	12:01:00	175	14		0	0
2014-01-10	18:01:00	220	14		0	0
2014-01-11	00:01:00	360	14		0	0
2014-01-11	06:01:00	360	14	1	4	1
2014-01-11	12:01:00	360	14		0	0
2014-01-11	18:01:00	360	14		0	0
2014-01-12	00:01:00	360	14		0	0
2014-01-12	06:01:00	360	14		0	0
2014-01-12	12:01:00	166	15		0	0
2014-01-12	18:01:00	360	15		0	0
2014-01-13	00:01:00	360	15	1	1	1
2014-01-13	06:01:00	360	15		0	0
2014-01-13	12:01:00	360	15		0	0
2014-01-13	18:01:00	360	15		0	0
2014-01-14	00:01:00	360	15		0	0
2014-01-14	06:01:00	360	15		0	0
2014-01-14	12:01:00	360	15		0	0
2014-01-14	18:01:00	360	14		0	0
2014-01-15	00:01:00	360	14	3	7	1
2014-01-15	06:01:00	360	15		0	0
2014-01-15	12:01:00	360	15		0	0
2014-01-15	18:01:00	360	15		0	0
2014-01-16	00:01:00	360	15		0	0
2014-01-16	06:01:00	360	15		0	0
2014-01-16	12:01:00	360	15		0	0
2014-01-16	18:01:00	360	15		0	0
2014-01-17	00:01:00	193	14		0	0
2014-01-17	06:01:00	360	14		0	0
2014-01-17	12:01:00	360	14	1	4	1
2014-01-17	18:01:00	40	14		0	0
2014-01-18	00:01:00	360	14		0	0
2014-01-18	06:01:00	360	14		0	0
2014-01-18	12:01:00	199	14		0	0
2014-01-18	18:01:00	0	14		0	0
2014-01-19	00:01:00	360	14		0	0
2014-01-19	06:01:00	360	14		0	0
2014-01-19	12:01:00	360	14		0	0
2014-01-19	18:01:00	314	14		0	0
2014-01-20	00:01:00	360	14		0	0
2014-01-20	06:01:00	360	14		0	0
2014-01-20	12:01:00	156	15		0	0
2014-01-20	18:01:00	33	15		0	0
2014-01-21	00:01:00	360	15		0	0
2014-01-21	06:01:00	360	15		0	0
2014-01-21	16:31:41	357	15		0	0
2014-01-21	18:01:00	167	15		0	0
2014-01-22	07:01:19	187	15	1	2	1
2014-01-22	18:01:00	286	15		0	0
2014-01-23	00:01:00	360	15	0	2	1
2014-01-23	06:01:00	360	15		0	0
2014-01-23	12:01:00	360	15		0	0
2014-01-23	18:01:00	360	15		0	0
2014-01-24	00:01:00	360	15		0	0
2014-01-24	06:01:00	360	15	0	6	1
2014-01-24	12:00:00	328	15		0	0
2014-01-24	20:48:20	127	15		0	0
2014-02-24	07:02:26	92	14		0	0
2014-02-24	12:02:00	160	14		0	0
2014-02-24	18:02:00	360	14	2	1	1
2014-02-25	00:02:00	191	14		0	0
2014-02-25	06:02:00	360	14		0	0
2014-02-26	00:02:00	96	14		0	0
2014-02-26	06:02:00	360	14		0	0
2014-02-26	12:02:00	177	14		0	0
2014-02-26	18:02:00	0	14		0	0
2014-02-27	00:02:00	360	14		0	0
2014-02-27	06:02:00	360	14		0	0
2014-02-27	12:02:00	360	14		0	0
2014-02-27	18:02:00	360	14		0	0
2014-02-28	00:02:00	360	14		0	0
2014-02-28	06:02:00	360	14		0	0
2014-02-28	12:02:00	360	14	2	1	1
2014-02-28	18:02:00	360	14		0	0
2014-03-01	00:03:00	360	14		0	0
2014-03-01	06:03:00	360	14		0	0
2014-03-01	12:03:00	360	14	2	3	1
2014-03-01	18:03:00	360	14		0	0
2014-03-02	00:03:00	360	13		0	0
2014-03-02	18:03:45	1105	13		0	0
2014-03-03	00:03:00	335	13		0	0
2014-03-03	06:03:00	360	13		0	0
2014-03-04	18:03:36	0	13		0	0
2014-03-05	00:03:00	315	14		0	0
2014-03-05	06:03:00	360	14		0	0
2014-03-05	12:03:00	360	14		0	0
2014-03-05	18:03:00	360	14		0	0
2014-03-06	00:03:00	360	14		0	0
2014-03-06	06:03:00	360	14		0	0
2014-03-06	12:03:00	360	14		0	0
2014-03-06	18:03:00	360	14		0	0
2014-03-07	00:03:00	360	14	1	1	1
2014-03-07	06:03:00	360	14		0	0
2014-03-07	12:03:00	360	14		0	0
2014-03-07	18:03:00	360	14	1	8	1
2014-03-08	00:03:00	305	14		0	0
2014-03-08	06:03:00	360	14		0	0
2014-03-08	12:03:00	249	14		0	0
2014-03-08	18:03:00	360	14		0	0
2014-03-09	00:03:00	360	14		0	0
2014-03-09	06:03:00	360	14		0	0
2014-03-09	12:03:00	360	14		0	0
2014-03-09	18:03:00	360	14	0	8	1
2014-03-10	00:03:00	360	14	1	1	1
2014-03-10	06:03:00	360	14		0	0
2014-03-10	12:03:00	360	14		0	0
2014-03-10	20:03:57	0	14		0	0
2014-03-11	00:03:00	232	14		0	0
2014-03-11	06:03:00	360	14	0	10	1
2014-03-11	12:03:00	360	14		0	0
2014-03-11	18:03:00	339	14		0	0
2014-03-12	00:03:00	360	14		0	0
2014-03-12	06:03:00	360	14	2	4	1
2014-03-12	12:03:00	360	14		0	0
2014-03-12	18:03:00	155	14	1	2	1
2014-03-13	00:03:00	245	14		0	0
2014-03-13	06:03:00	360	14		0	0
2014-03-13	12:03:00	360	14		0	0
2014-03-13	18:03:00	360	14	3	13	1
2014-03-14	00:03:00	360	14		0	0
2014-03-14	06:03:00	360	14		0	0
2014-03-14	12:03:00	360	14		0	0
2014-03-14	18:03:00	117	14	1	1	1
2014-03-15	00:03:00	360	14		0	0
2014-03-15	06:03:00	360	14		0	0
2014-03-15	12:03:01	360	14		0	0
2014-03-15	18:03:00	360	14		0	0
2014-03-16	00:03:00	360	14		0	0
2014-03-16	06:03:00	360	14		0	0
2014-03-16	12:03:00	360	14	1	1	1
2014-03-16	18:03:00	360	14	0	1	1
2014-03-17	00:03:00	360	14	2	13	1
2014-03-17	06:03:00	360	14		0	0
2014-03-17	12:03:01	360	14		0	0
2014-03-17	18:03:00	360	14		0	0
2014-03-18	00:03:00	360	14	0	1	1
2014-03-18	06:03:00	360	14		0	0
2014-03-18	12:03:00	360	14		0	0
2014-03-18	18:03:00	360	14		0	0
2014-03-19	00:03:00	360	15		0	0
2014-03-19	06:03:00	360	15		0	0
2014-03-19	12:03:00	360	15		0	0
2014-03-19	18:03:00	135	15		0	0
2014-03-20	00:03:00	360	15		0	0
2014-03-20	06:03:00	360	15		0	0
2014-03-20	12:03:00	360	15		0	0
2014-03-20	18:03:00	360	15		0	0
2014-03-21	00:03:00	360	15		0	0
2014-03-21	06:03:00	360	15		0	0
2014-03-22	07:03:03	200	15		0	0
2014-03-22	12:03:00	32	15		0	0
2014-03-22	18:03:00	360	15		0	0
2014-03-23	00:03:00	138	14		0	0
2014-03-23	06:03:00	360	14		0	0
2014-03-23	16:03:52	271	14		0	0
2014-03-24	12:03:00	307	14		0	0
2014-03-28	18:03:41	82	14		0	0
2014-03-29	00:03:00	212	14		0	0
2014-03-29	06:03:08	326	14		0	0
2014-03-29	12:03:00	223	14		0	0
2014-03-29	18:03:00	360	14		0	0
2014-03-30	00:03:00	360	14		0	0
2014-03-30	06:03:00	360	14		0	0
2014-03-30	12:03:00	360	14		0	0
2014-03-30	18:03:00	360	14		0	0
2014-03-31	00:03:00	360	14		0	0
2014-03-31	06:03:00	360	14		0	0
2014-03-31	12:03:31	88	14		0	0
2014-03-31	18:03:00	221	14		0	0
2014-04-01	00:04:00	360	14		0	0
2014-04-01	06:04:00	360	14		0	0
2014-04-01	12:04:00	360	14		0	0
2014-04-01	18:04:00	360	14		0	0
2014-04-02	00:04:00	360	14		0	0
2014-04-02	06:04:00	360	14		0	0
2014-04-02	12:04:00	184	14	1	2	1
2014-04-02	18:04:00	360	14	1	1	1
2014-04-03	00:04:00	360	14		0	0
2014-04-03	06:04:00	360	14		0	0
2014-04-03	12:04:02	360	14		0	0
2014-04-03	18:04:02	360	14	3	20	1
2014-04-04	00:04:00	253	14		0	0
2014-04-04	06:04:00	360	15		0	0
2014-04-04	12:04:00	360	15		0	0
2014-04-04	18:04:00	315	15		0	0
2014-04-05	00:04:00	360	15		0	0
2014-04-05	06:04:00	360	15		0	0
2014-04-05	12:04:00	360	15	1	12	1
2014-04-05	18:04:00	160	15	1	18	1
2014-04-06	00:04:00	360	15		0	0
2014-04-06	06:04:05	404	15		0	0
2014-04-06	12:04:00	313	15		0	0
2014-04-06	18:04:00	360	15		0	0
2014-04-07	00:04:00	360	15	3	18	1
2014-04-07	06:04:00	360	15		0	0
2014-04-07	12:04:00	360	15	1	6	1
2014-04-07	18:04:00	360	15	3	47	1
2014-04-08	00:04:01	360	15		0	0
2014-04-08	06:04:01	360	15		0	0
2014-04-08	12:04:00	360	15		0	0
2014-04-08	18:04:00	360	15		0	0
2014-04-09	00:04:00	360	15		0	0
2014-04-09	06:04:00	360	15		0	0
2014-04-09	12:04:06	125	15		0	0
2014-04-09	18:04:30	37	15		0	0
2014-04-10	07:04:08	217	15		0	0
2014-04-10	12:04:00	61	15		0	0
2014-04-10	18:04:41	53	15	1	14	1
2014-04-11	00:04:00	245	15		0	0
2014-04-11	06:04:01	360	15		0	0
2014-04-11	12:04:00	360	15		0	0
2014-04-11	18:04:00	360	15	1	10	1
2014-04-12	00:04:00	360	15		0	0
2014-04-12	06:04:01	360	15		0	0
2014-04-12	12:04:00	360	15		0	0
2014-04-12	18:04:00	360	15		0	0
2014-04-13	00:04:00	360	15		0	0
2014-04-13	06:04:01	360	15		0	0
2014-04-13	12:04:00	319	15		0	0
2014-04-13	18:04:00	87	15		0	0
2014-04-14	07:04:20	0	15		0	0
2014-04-14	12:04:00	135	15		0	0
2014-04-14	18:04:00	360	15	1	3	1
2014-04-15	00:04:00	360	15		0	0
2014-04-15	06:04:01	360	15		0	0
2014-04-15	12:04:02	360	15		0	0
2014-04-15	18:04:00	77	15		0	0
2014-04-16	00:04:00	266	16		0	0
2014-04-16	06:04:00	360	16		0	0
2014-04-16	12:04:00	360	16		0	0
2014-04-16	18:04:00	112	16		0	0
2014-04-17	00:04:00	360	16		0	0
2014-04-17	06:04:00	360	16		0	0
2014-04-17	12:04:00	360	16	1	11	1
2014-04-17	18:04:00	360	16		0	0
2014-04-18	00:04:00	360	16		0	0
2014-04-18	06:04:00	360	16		0	0
2014-04-18	12:04:00	360	16		0	0
2014-04-18	18:04:00	296	16		0	0
2014-04-19	00:04:00	360	16		0	0
2014-04-19	06:04:01	360	16		0	0
2014-04-19	12:04:00	284	16		0	0
2014-04-19	18:04:00	360	16		0	0
2014-04-20	00:04:00	360	16		0	0
2014-04-20	06:04:00	360	16		0	0
2014-04-20	12:04:00	360	16		0	0
2014-04-20	18:04:00	360	16		0	0
2014-04-21	00:04:00	256	16		0	0
2014-04-21	06:04:01	360	16		0	0
2014-04-21	12:04:00	360	16		0	0
2014-04-21	18:04:00	360	16		0	0
2014-04-22	00:04:00	360	16		0	0
2014-04-22	06:04:01	360	16		0	0
2014-04-22	12:04:19	309	16		0	0
2014-04-22	18:04:01	348	16		0	0
2014-04-23	00:04:00	360	16	1	2	1
2014-04-23	06:04:01	360	16		0	0
2014-04-23	12:04:00	360	16		0	0
2014-04-23	18:04:00	360	16	1	3	1
2014-04-24	00:04:00	360	16	1	4	1
2014-04-24	06:04:00	360	16		0	0
2014-04-24	12:04:00	360	16		0	0
2014-04-24	18:04:00	360	16	1	4	1
2014-04-25	00:04:00	360	16	1	3	1
2014-04-25	06:04:01	360	16		0	0
2014-04-25	12:04:00	360	16		0	0
2014-04-25	18:04:01	360	16	1	4	1
2014-04-26	00:04:00	360	16	1	1	1
2014-04-26	06:04:01	360	16		0	0
2014-04-26	12:04:01	121	16	1	9	1
2014-04-26	18:04:00	254	16	1	1	1
2014-04-27	00:04:00	360	16	3	36	1
2014-04-27	06:04:37	419	16		0	0
2014-04-27	12:00:00	0	16		0	0
2014-04-27	20:04:49	0	16		0	0
2014-04-28	00:04:00	216	16		0	0
2014-04-28	06:04:02	360	16		0	0
2014-04-28	12:04:00	40	16		0	0
2014-04-28	18:04:00	360	16	1	1	1
2014-04-29	00:04:01	360	16		0	0
2014-04-29	06:04:02	360	16		0	0
2014-04-29	12:04:03	360	16		0	0
2014-04-29	18:04:01	135	16		0	0
2014-04-30	00:04:00	360	16		0	0
2014-04-30	06:04:01	360	16		0	0
2014-04-30	12:04:00	360	16		0	0
2014-04-30	18:04:00	360	16	1	2	1
2014-05-01	00:05:00	360	16		0	0
2014-05-01	06:05:02	360	16		0	0
2014-05-01	12:05:00	360	16		0	0
2014-05-01	18:05:00	360	16	3	2	1
2014-05-02	00:05:01	360	16		0	0
2014-05-02	06:05:02	360	16		0	0
2014-05-02	12:05:00	360	16		0	0
2014-05-02	18:05:00	360	16		0	0
2014-05-03	00:05:00	360	16		0	0
2014-05-06	09:05:37	37	16		0	0
2014-05-06	12:05:00	91	16	1	2	1
2014-05-06	18:05:00	212	16	3	21	1
2014-05-07	00:05:00	216	16	1	1	1
2014-05-07	06:05:00	360	17		0	0
2014-05-07	12:05:00	99	17		0	0
2014-05-07	18:05:00	360	17		0	0
2014-05-08	00:05:00	170	17		0	0
2014-05-08	06:05:01	360	17		0	0
2014-05-08	12:05:00	360	17	1	1	1
2014-05-08	18:05:00	360	17	3	14	1
2014-05-09	00:05:00	360	17	3	5	1
2014-05-09	06:05:00	360	17		0	0
2014-05-09	12:05:26	35	17		0	0
2014-05-09	18:05:01	321	17	1	4	1
2014-05-10	00:05:00	360	17	3	45	1
2014-05-10	06:05:01	360	17		0	0
2014-05-10	12:05:00	360	17		0	0
2014-05-10	18:05:00	360	17		0	0
2014-05-11	00:05:00	360	17		0	0
2014-05-11	06:05:02	360	17		0	0
2014-05-11	12:05:00	360	17		0	0
2014-05-11	18:05:00	360	17		0	0
2014-05-12	00:05:00	320	17	1	5	1
2014-05-12	06:05:00	360	17	2	3	1
2014-05-12	12:05:00	360	17		0	0
2014-05-12	18:05:00	360	17	1	7	1
2014-05-13	00:05:00	360	17	1	4	1
2014-05-13	06:05:01	360	17		0	0
2014-05-13	12:05:02	360	18		0	0
2014-05-13	18:05:00	89	18		0	0
2014-05-14	00:05:00	360	18	3	3	1
2014-05-14	06:05:00	360	18		0	0
2014-05-14	13:05:45	337	17	1	2	1
2014-05-14	18:05:00	270	17	1	1	1
2014-05-15	00:05:00	360	17	3	35	1
2014-05-15	06:05:02	360	17		0	0
2014-05-15	12:05:00	360	17		0	0
2014-05-15	18:05:00	360	17		0	0
2014-05-16	00:05:00	238	17		0	0
2014-05-16	06:05:00	360	17		0	0
2014-05-16	12:13:39	354	17		0	0
2014-05-16	18:05:00	346	17	1	1	1
2014-05-17	00:05:00	360	17		0	0
2014-05-17	06:05:03	360	17		0	0
2014-05-17	12:05:00	239	17		0	0
2014-05-17	18:05:00	360	17		0	0
2014-05-18	00:05:01	360	17	1	5	1
2014-05-18	06:05:01	360	17		0	0
2014-05-18	12:05:00	360	17		0	0
2014-05-18	18:05:01	360	17		0	0
2014-05-19	00:05:01	360	17		0	0
2014-05-19	06:05:00	360	18		0	0
2014-05-19	12:05:00	360	18	3	5	1
2014-05-19	18:05:00	360	18	3	1	1
2014-05-20	00:05:00	360	18		0	0
2014-05-20	06:05:00	360	18	2	1	1
2014-05-20	12:05:00	360	18		0	0
2014-05-20	18:05:00	360	18	1	6	1
2014-05-21	00:05:00	360	18	1	2	1
2014-05-21	06:05:01	360	18		0	0
2014-05-21	12:05:00	360	18	2	2	1
2014-05-21	18:05:00	360	18		0	0
2014-05-22	00:05:00	360	18		0	0
2014-05-22	06:05:00	360	18		0	0
2014-05-22	12:05:00	360	18		0	0
2014-05-22	18:05:00	360	18	2	1	1
2014-05-23	00:05:01	360	18		0	0
2014-05-23	06:05:00	360	18		0	0
2014-05-23	12:05:00	360	18	2	2	1
2014-05-23	18:05:00	360	18	1	17	1
2014-05-24	00:05:01	360	18	3	9	1
2014-05-24	06:05:02	360	18		0	0
2014-05-24	12:05:00	360	18	1	1	1
2014-05-24	18:05:00	360	18		0	0
2014-05-25	00:05:00	360	18		0	0
2014-05-25	06:05:01	360	18		0	0
2014-05-25	12:05:00	360	18		0	0
2014-05-25	18:05:00	360	18		0	0
2014-05-26	00:05:00	360	17	1	18	1
2014-05-26	06:05:01	360	17		0	0
2014-05-26	12:05:00	360	17		0	0
2014-05-26	18:05:00	360	17	1	5	1
2014-05-27	00:05:00	360	17	1	1	1
2014-05-27	06:05:01	360	17		0	0
2014-05-27	12:05:01	360	17	1	2	1
2014-05-27	18:05:00	360	17	0	3	1
2014-05-28	00:05:01	360	17		0	0
2014-05-28	06:05:00	360	16	3	5	1
2014-05-28	12:05:00	360	17		0	0
2014-05-28	18:05:01	360	17	1	5	1
2014-05-29	00:05:00	360	18		0	0
2014-05-29	06:05:02	360	19		0	0
2014-05-29	12:05:00	360	19		0	0
2014-05-29	18:05:01	360	19		0	0
2014-05-30	00:05:00	360	19		0	0
2014-05-30	06:05:00	360	19	1	1	1
2014-05-30	12:05:00	311	19		0	0
2014-05-30	18:05:00	360	18		0	0
2014-05-31	00:05:00	360	18		0	0
2014-05-31	06:05:02	360	18		0	0
2014-05-31	12:05:00	360	19		0	0
2014-05-31	18:05:00	360	19		0	0
2014-06-01	00:06:00	360	18		0	0
2014-06-01	06:06:01	360	18		0	0
2014-06-01	12:06:00	360	18		0	0
2014-06-01	18:06:00	360	18		0	0
2014-06-02	00:06:00	360	18		0	0
2014-06-02	06:06:00	360	18		0	0
2014-06-02	12:06:00	360	18		0	0
2014-06-02	18:06:00	360	17	1	3	1
2014-06-03	00:06:00	360	17	1	14	1
2014-06-03	06:06:00	360	17		0	0
2014-06-03	12:06:00	360	17		0	0
2014-06-03	18:06:00	360	17	1	3	1
2014-06-04	00:06:00	360	17		0	0
2014-06-04	06:06:00	360	18		0	0
2014-06-04	12:06:00	360	18		0	0
2014-06-04	18:06:00	360	18		0	0
2014-06-05	00:06:00	360	18	2	1	1
2014-06-05	06:06:01	360	18	3	34	1
2014-06-05	12:06:00	57	18		0	0
2014-06-05	18:06:00	360	18		0	0
2014-06-06	00:06:00	360	18		0	0
2014-06-06	06:06:00	360	18		0	0
2014-06-06	12:06:00	360	18		0	0
2014-06-06	18:06:00	360	18		0	0
2014-06-07	00:06:00	360	18	1	2	1
2014-06-07	06:06:00	360	18	1	6	1
2014-06-07	12:06:01	360	18		0	0
2014-06-07	18:06:00	360	18	3	12	1
2014-06-08	00:06:01	360	18		0	0
2014-06-08	06:06:00	360	18		0	0
2014-06-08	12:06:00	360	18		0	0
2014-06-08	18:06:00	360	18	1	2	1
2014-06-09	00:06:00	360	18	1	5	1
2014-06-09	06:06:01	360	18		0	0
2014-06-09	12:06:00	360	18		0	0
2014-06-09	18:06:00	360	18	1	2	1
2014-06-10	00:06:00	360	18		0	0
2014-06-10	06:06:00	360	18		0	0
2014-06-10	12:06:00	360	18		0	0
2014-06-10	18:06:00	360	18		0	0
2014-06-11	00:06:00	360	18		0	0
2014-06-11	06:06:00	360	18		0	0
2014-06-11	12:06:00	360	18		0	0
2014-06-11	18:06:00	360	18		0	0
2014-06-12	10:06:59	87	18		0	0
2014-06-12	12:06:00	31	18		0	0
2014-06-12	18:06:00	360	18	1	3	1
2014-06-13	00:06:00	360	19		0	0
2014-06-13	06:06:00	360	19		0	0
2014-06-13	12:06:00	360	19		0	0
2014-06-13	18:06:00	360	19	2	20	1
2014-06-14	00:06:00	360	19		0	0
2014-06-14	06:06:00	360	19		0	0
2014-06-14	12:06:00	360	19		0	0
2014-06-14	18:06:00	360	19		0	0
2014-06-15	00:06:00	360	19	0	1	1
2014-06-15	06:06:00	360	19	1	3	1
2014-06-15	12:06:00	360	19		0	0
2014-06-15	18:06:00	360	19		0	0
2014-06-16	00:06:00	360	19	1	3	1
2014-06-16	06:06:43	0	19		0	0
2014-06-16	12:06:00	332	20		0	0
2014-06-16	18:06:00	360	21		0	0
2014-06-17	00:06:00	360	21		0	0
2014-06-17	06:06:00	360	20	1	1	1
2014-06-17	12:06:00	360	21	3	4	1
2014-06-17	18:06:00	360	20	1	3	1
2014-06-18	00:06:00	360	20	1	1	1
2014-06-18	06:06:01	360	19		0	0
2014-06-18	12:06:03	360	19	1	1	1
2014-06-18	18:06:00	360	19	1	6	1
2014-06-19	00:06:00	360	19	3	18	1
2014-06-19	06:06:00	360	19	3	25	1
2014-06-19	12:06:00	360	19	3	7	1
2014-06-19	18:06:00	360	19	1	11	1
2014-06-20	00:06:00	360	19		0	0
2014-06-20	06:06:00	360	19	1	5	1
2014-06-20	12:06:00	360	19	3	9	1
2014-06-20	18:06:00	360	19	1	1	1
2014-06-21	00:06:00	360	20		0	0
2014-06-21	06:06:02	360	19	1	1	1
2014-06-21	12:06:00	360	19		0	0
2014-06-21	18:06:00	360	20	1	1	1
2014-06-22	00:06:00	360	20		0	0
2014-06-22	06:06:00	299	20	1	1	1
2014-06-22	12:06:00	360	20		0	0
2014-06-22	18:06:00	360	19	2	1	1
2014-06-23	00:06:00	360	19		0	0
2014-06-23	06:06:00	360	19		0	0
2014-06-23	12:06:00	360	20		0	0
2014-06-23	18:06:00	360	21		0	0
2014-06-24	00:06:00	360	21	1	1	1
2014-06-24	06:06:03	360	22	1	1	1
2014-06-24	12:06:00	360	22		0	0
2014-06-24	18:06:00	360	22		0	0
2014-06-25	00:06:01	360	22		0	0
2014-06-25	06:06:01	360	22		0	0
2014-06-25	12:06:00	217	22		0	0
2014-06-25	18:06:00	360	22		0	0
2014-06-26	00:06:01	360	22		0	0
2014-06-26	06:06:00	360	22	0	1	1
2014-06-26	12:06:00	360	23		0	0
2014-06-26	18:06:00	360	23		0	0
2014-06-27	00:06:00	360	23		0	0
2014-06-27	06:06:00	360	22		0	0
2014-06-27	12:06:00	360	22		0	0
2014-06-27	18:06:00	360	22		0	0
2014-06-28	00:06:00	360	22		0	0
2014-06-28	06:06:00	360	21		0	0
2014-06-28	12:06:00	360	22		0	0
2014-06-28	18:06:00	360	21		0	0
2014-06-29	00:06:00	360	22		0	0
2014-06-29	06:06:00	360	23		0	0
2014-06-29	12:06:00	360	23		0	0
2014-06-29	18:06:00	360	23		0	0
2014-06-30	00:06:00	360	23		0	0
2014-06-30	06:06:00	360	23		0	0
2014-06-30	12:06:00	360	23		0	0
2014-06-30	18:06:00	360	23		0	0
2014-07-01	00:07:00	360	23		0	0
2014-07-01	06:07:00	360	23		0	0
2014-07-01	12:07:00	360	23		0	0
2014-07-01	18:07:00	360	23		0	0
2014-07-02	00:07:00	300	23	1	6	1
2014-07-02	06:07:00	360	22		0	0
2014-07-02	12:07:00	360	21		0	0
2014-07-02	18:07:00	360	21		0	0
2014-07-03	00:07:00	360	20	0	1	1
2014-07-03	06:07:00	360	20		0	0
2014-07-03	12:07:00	360	21		0	0
2014-07-03	18:07:00	360	21		0	0
2014-07-04	06:07:02	66	22	1	2	1
2014-07-04	16:07:44	0	21		0	0
2014-07-04	18:07:00	110	22		0	0
2014-07-05	00:07:00	360	22		0	0
2014-07-05	06:07:00	360	22		0	0
2014-07-05	12:07:00	360	22		0	0
2014-07-05	18:07:00	360	22		0	0
2014-07-06	00:07:00	360	22		0	0
2014-07-06	06:07:02	360	23		0	0
2014-07-06	12:07:02	360	23		0	0
2014-07-06	18:07:01	360	23		0	0
2014-07-07	00:07:01	360	23		0	0
2014-07-07	06:07:01	360	23		0	0
2014-07-07	12:07:01	360	23		0	0
2014-07-07	18:07:03	360	23	0	1	1
2014-07-08	00:07:00	360	23	0	2	1
2014-07-08	06:07:01	360	23	0	1	1
2014-07-08	12:07:04	360	23		0	0
2014-07-08	18:07:00	360	23		0	0
2014-07-09	00:07:01	360	23		0	0
2014-07-09	06:07:01	360	23		0	0
2014-07-09	12:07:00	360	23		0	0
2014-07-09	18:07:02	360	23		0	0
2014-07-10	00:07:04	360	23	3	23	1
2014-07-10	08:07:28	0	23		0	0
2014-07-10	12:07:01	237	23		0	0
2014-07-10	18:07:01	360	23		0	0
2014-07-11	00:07:00	360	23	1	3	1
2014-07-11	06:07:03	360	21		0	0
2014-07-11	12:07:01	360	22	1	8	1
2014-07-11	18:07:01	360	22	2	1	1
2014-07-12	00:07:00	360	23		0	0
2014-07-12	06:07:00	360	23		0	0
2014-07-12	12:07:00	360	23		0	0
2014-07-12	18:07:00	360	22		0	0
2014-07-13	00:07:00	360	22		0	0
2014-07-13	06:07:00	360	22	2	1	1
2014-07-13	12:07:00	360	23		0	0
2014-07-13	18:07:00	360	22		0	0
2014-07-14	00:07:00	360	22		0	0
2014-07-14	06:07:01	360	23		0	0
2014-07-14	12:07:00	0	23		0	0
2014-07-14	18:07:00	360	23		0	0
2014-07-15	00:07:00	360	23	1	3	1
2014-07-15	06:07:00	360	23		0	0
2014-07-15	12:07:00	360	23		0	0
2014-07-15	18:07:00	360	23	1	10	1
2014-07-16	00:07:00	360	23		0	0
2014-07-16	06:07:00	360	22		0	0
2014-07-16	12:07:00	183	22		0	0
2014-07-16	18:07:00	360	21		0	0
2014-07-17	00:07:00	360	21		0	0
2014-07-17	06:07:01	360	20		0	0
2014-07-17	12:07:00	360	20		0	0
2014-07-17	18:07:00	360	19	2	2	1
2014-07-18	00:07:00	360	20		0	0
2014-07-18	06:07:00	360	20		0	0
2014-07-18	12:07:00	360	21		0	0
2014-07-18	18:07:00	360	20		0	0
2014-07-19	00:07:00	360	21		0	0
2014-07-19	06:07:00	360	21		0	0
2014-07-21	16:07:28	0	24		0	0
2014-07-21	18:07:00	88	24	3	12	1
2014-07-22	00:07:00	360	24	3	7	1
2014-07-22	06:07:00	360	24		0	0
2014-07-22	12:07:00	360	24		0	0
2014-07-22	18:07:00	360	23		0	0
2014-07-23	00:07:00	360	22		0	0
2014-07-23	06:07:00	360	22		0	0
2014-07-23	12:07:00	360	21		0	0
2014-07-23	18:07:00	360	21	2	3	1
2014-07-24	00:07:00	360	19		0	0
2014-07-24	06:07:00	360	21	3	23	1
2014-07-24	12:07:00	360	21		0	0
2014-07-24	18:07:00	360	20		0	0
2014-07-25	00:07:00	360	20		0	0
2014-07-25	06:07:00	360	21		0	0
2014-07-25	12:07:00	180	20	1	1	1
2014-07-25	18:07:00	360	21		0	0
2014-07-26	00:07:00	360	22	3	9	1
2014-09-12	12:09:00	0	23		0	0
2014-09-12	18:09:00	360	24		0	0
2014-09-13	00:09:00	360	23	1	6	1
2014-09-13	06:09:00	360	23		0	0
2014-09-13	12:09:00	360	24		0	0
2014-09-13	18:09:00	360	23		0	0
2014-09-14	00:09:00	360	23		0	0
2014-09-14	06:09:00	360	24		0	0
2014-09-14	12:09:00	360	23		0	0
2014-09-14	18:09:00	360	23		0	0
2014-09-15	00:09:00	360	23	1	2	1
2014-09-15	06:09:00	360	23		0	0
2014-09-15	12:09:00	360	23		0	0
2014-09-15	18:09:00	360	23		0	0
2014-09-16	00:09:00	360	23		0	0
2014-09-16	06:09:00	360	23		0	0
2014-09-16	12:09:00	360	23		0	0
2014-09-16	18:09:00	360	23		0	0
2014-09-17	00:09:00	360	23		0	0
2014-09-17	06:09:00	360	23		0	0
2014-09-17	17:09:25	190	24		0	0
2014-09-17	18:09:00	0	23		0	0
2014-09-18	00:09:00	360	23		0	0
2014-09-18	06:09:00	360	23		0	0
2014-09-18	12:09:00	360	23		0	0
2014-09-18	18:09:00	360	23		0	0
2014-09-19	00:09:00	360	24		0	0
2014-09-19	06:09:00	360	24		0	0
2014-09-19	12:09:00	360	24		0	0
2014-09-19	18:09:00	360	23	3	4	1
2014-09-20	00:09:00	360	23		0	0
2014-09-20	06:09:00	360	23		0	0
2014-09-20	12:09:00	360	23		0	0
2014-09-20	18:09:00	360	24	3	3	1
2014-09-21	00:09:00	360	24	1	1	1
2014-09-21	06:09:00	360	24		0	0
2014-09-21	12:09:00	360	24		0	0
2014-09-21	18:09:00	360	24		0	0
2014-09-22	00:09:00	360	24	1	2	1
2014-09-22	06:09:00	360	24		0	0
2014-09-22	12:09:00	316	24		0	0
2014-09-22	18:09:00	360	24		0	0
2014-09-23	00:09:00	360	24		0	0
2014-09-23	06:09:00	360	24		0	0
2014-09-23	12:09:00	279	24		0	0
2014-09-23	18:09:00	360	24		0	0
2014-09-24	00:09:00	360	24	3	10	1
2014-09-24	06:09:00	360	24		0	0
2014-09-24	12:09:00	71	24		0	0
2014-09-24	18:09:00	360	24	1	2	1
2014-09-25	00:09:00	72	24		0	0
2014-09-25	06:09:00	360	24		0	0
2014-09-25	12:09:00	360	24		0	0
2014-09-25	18:09:00	360	24		0	0
2014-09-26	00:09:00	360	24		0	0
2014-09-26	06:09:01	360	24		0	0
2014-09-26	12:09:00	360	23		0	0
2014-09-26	18:09:00	360	23		0	0
2014-09-27	00:09:00	360	23		0	0
2014-09-27	06:09:01	360	24		0	0
2014-09-27	12:09:00	360	24		0	0
2014-09-27	18:09:00	360	24	1	3	1
2014-09-28	00:09:00	360	24		0	0
2014-09-28	06:09:00	360	24		0	0
2014-09-28	15:09:29	0	24		0	0
2014-09-28	18:09:00	128	24	1	1	1
2014-09-29	00:09:00	360	24		0	0
2014-09-29	06:09:00	360	24	1	2	1
2014-09-29	12:09:00	360	24		0	0
2014-09-29	18:09:00	360	23		0	0
2014-09-30	00:09:00	225	23	1	2	1
2014-09-30	06:09:08	253	23		0	0
2014-09-30	12:09:24	157	23		0	0
2014-09-30	18:09:00	360	24		0	0
2014-10-01	00:10:00	360	23		0	0
2014-10-01	06:10:00	32	23		0	0
2014-10-01	12:10:00	360	23		0	0
2014-10-01	18:10:01	229	23		0	0
2014-10-02	00:10:00	96	23		0	0
2014-10-02	06:10:00	360	23		0	0
2014-10-02	18:10:00	64	23	1	1	1
2014-10-03	00:10:00	360	23		0	0
2014-10-03	06:10:00	360	23		0	0
2014-10-03	12:10:00	360	23	1	2	1
2014-10-03	18:10:00	360	23		0	0
2014-10-04	00:10:00	300	23		0	0
2014-10-04	06:10:00	360	23	3	6	1
2014-10-04	12:10:00	360	23	1	2	1
2014-10-04	18:10:00	360	23	1	1	1
2014-10-05	00:10:00	360	23		0	0
2014-10-05	06:10:00	360	23	1	1	1
2014-10-05	12:10:01	219	23		0	0
2014-10-05	18:10:00	301	23		0	0
2014-10-06	00:10:00	360	23		0	0
2014-10-06	06:10:01	360	23		0	0
2014-10-06	12:10:00	360	23		0	0
2014-10-06	18:10:00	360	23		0	0
2014-10-07	00:10:00	360	23		0	0
2014-10-07	06:10:01	360	23		0	0
2014-10-07	12:10:00	360	23		0	0
2014-10-07	18:10:00	360	23	1	2	1
2014-10-08	00:10:00	360	23		0	0
2014-10-08	06:10:02	360	23		0	0
2014-10-08	12:10:00	360	23		0	0
2014-10-08	18:10:00	360	23		0	0
2014-10-09	00:10:00	360	23		0	0
2014-10-09	06:10:01	360	23		0	0
2014-10-09	12:10:00	360	23		0	0
2014-10-09	18:10:00	360	23	1	2	1
2014-10-10	00:10:00	360	23		0	0
2014-10-10	06:10:13	360	23		0	0
2014-10-10	12:10:00	359	23	1	2	1
2014-10-10	18:10:00	360	23	1	1	1
2014-10-11	00:10:00	360	23		0	0
2014-10-12	18:45:04	251	23		0	0
2014-10-13	00:10:00	314	23	1	3	1
2014-10-13	06:10:00	360	23	1	1	1
2014-10-13	12:10:00	360	23	1	2	1
2014-10-13	18:10:00	360	23		0	0
2014-10-14	00:10:00	83	23	1	3	1
2014-10-14	06:10:00	360	23		0	0
2014-10-14	12:10:00	360	23		0	0
2014-10-14	18:10:00	360	23		0	0
2014-10-15	00:10:00	360	23		0	0
2014-10-15	06:10:00	360	23		0	0
2014-10-15	12:10:00	360	23		0	0
2014-10-15	18:10:00	360	23	1	3	1
2014-10-16	00:10:00	360	23		0	0
2014-10-16	06:10:00	360	23		0	0
2014-10-16	15:10:49	0	23		0	0
2014-10-16	18:10:00	150	23		0	0
2014-10-17	00:10:00	360	23		0	0
2014-10-17	06:10:59	51	23		0	0
2014-10-17	12:10:00	306	23		0	0
2014-10-17	18:10:00	360	23	1	7	1
2014-10-18	00:10:00	360	23		0	0
2014-10-18	06:10:00	360	23		0	0
2014-10-18	12:10:00	271	23		0	0
2014-10-18	18:10:00	360	23		0	0
2014-10-19	00:10:00	360	23	1	1	1
2014-10-19	06:10:00	360	23		0	0
2014-10-19	12:10:00	360	23		0	0
2014-10-19	18:10:00	360	23		0	0
2014-10-20	12:10:00	159	23		0	0
2014-10-20	18:10:00	360	23		0	0
2014-10-21	00:10:00	360	23		0	0
2014-10-21	06:10:01	360	23		0	0
2014-10-21	12:10:00	255	23		0	0
2014-10-21	18:10:00	360	23		0	0
2014-10-22	00:10:00	360	23		0	0
2014-10-22	06:10:01	360	23		0	0
2014-10-22	12:10:00	360	23		0	0
2014-10-22	18:10:00	360	23		0	0
2014-10-23	00:10:00	360	23		0	0
2014-10-23	06:10:02	360	23		0	0
2014-10-23	14:10:10	0	22		0	0
2014-10-23	18:10:00	212	22	1	3	1
2014-10-24	00:10:00	360	21		0	0
2014-10-24	06:10:00	360	21		0	0
2014-10-24	12:10:00	360	21		0	0
2014-10-24	18:10:00	360	21		0	0
2014-10-29	09:10:54	0	21		0	0
2014-10-29	12:10:00	158	21		0	0
2014-10-29	18:10:00	360	21		0	0
2014-10-30	00:10:00	360	21	1	1	1
2014-10-30	06:10:00	360	21		0	0
2014-10-30	12:10:00	360	21	2	2	1
2014-10-30	18:10:00	360	21		0	0
2014-10-31	06:10:00	357	21		0	0
2014-10-31	12:10:00	360	21		0	0
2014-10-31	18:10:00	360	21		0	0
2014-11-01	00:11:00	360	21		0	0
2014-11-01	08:11:18	0	21		0	0
2014-11-01	12:11:00	190	21	1	8	1
2014-11-01	18:11:00	360	21		0	0
2014-11-02	00:11:00	275	21		0	0
2014-11-02	06:11:00	360	21		0	0
2014-11-02	12:11:00	360	20		0	0
2014-11-02	18:11:00	360	20	1	1	1
2014-11-03	00:11:00	174	20		0	0
2014-11-03	07:11:53	464	20		0	0
2014-11-07	18:11:00	229	20		0	0
2014-11-08	00:11:00	124	20		0	0
2014-11-08	06:11:00	360	20		0	0
2014-11-08	12:11:00	360	20		0	0
2014-11-08	18:11:00	360	20	0	1	1
2014-11-09	00:11:00	360	19		0	0
2014-11-09	06:11:00	360	19		0	0
2014-11-09	12:11:00	360	19		0	0
2014-11-09	18:11:00	360	19		0	0
2014-11-10	00:11:00	360	19		0	0
2014-11-10	06:11:00	360	19		0	0
2014-11-10	12:11:00	360	19		0	0
2014-11-10	18:11:00	360	19		0	0
2014-11-11	00:11:00	360	19		0	0
2014-11-11	06:11:00	360	19		0	0
2014-11-11	12:11:00	360	19		0	0
2014-11-11	18:11:00	360	19		0	0
2014-11-12	00:11:00	360	19		0	0
2014-11-12	06:11:00	360	19		0	0
2014-11-12	12:11:00	360	19		0	0
2014-11-12	18:11:00	360	19		0	0
2014-11-13	00:11:00	360	19		0	0
2014-11-13	06:11:00	360	19		0	0
2014-11-14	12:11:00	93	19		0	0
2014-11-14	18:11:00	360	19	3	26	1
2014-11-15	12:11:00	148	19		0	0
2014-11-15	18:11:00	360	19		0	0
2014-11-16	00:11:00	360	19		0	0
2014-11-16	06:11:00	299	19	2	3	1
2014-11-16	12:11:00	360	19		0	0
2014-11-16	18:11:00	360	19		0	0
2014-11-17	08:11:50	0	19		0	0
2014-11-17	12:11:00	210	19		0	0
2014-11-17	18:11:00	360	19		0	0
2014-11-18	12:11:00	190	19	1	8	1
2014-11-18	18:11:00	137	19	1	1	1
2014-11-19	00:11:00	212	19		0	0
2014-11-19	06:11:00	360	19		0	0
2014-11-19	12:11:00	360	19		0	0
2014-11-19	18:11:00	360	19		0	0
2014-11-20	00:11:00	360	18	1	1	1
2014-11-20	06:11:00	360	18		0	0
2014-11-20	12:11:00	259	18		0	0
2014-11-20	18:11:00	167	18		0	0
2014-11-21	00:11:00	360	19		0	0
2014-11-21	06:11:00	360	19		0	0
2014-11-21	14:11:19	0	19		0	0
2014-11-21	18:11:00	190	19		0	0
2014-11-23	15:11:57	0	18		0	0
2014-11-23	18:11:00	138	18		0	0
2014-11-24	00:11:00	360	18		0	0
2014-11-24	06:11:00	360	18		0	0
2014-11-24	12:11:00	0	18		0	0
2014-11-24	18:11:00	360	18		0	0
2014-11-25	00:11:00	360	18		0	0
2014-11-25	06:11:03	360	18		0	0
2014-11-25	12:11:00	0	18		0	0
2014-11-25	18:11:00	360	18		0	0
2014-11-26	00:11:00	360	18	3	5	1
2014-11-26	06:11:00	360	18	2	2	1
2014-11-26	12:11:00	360	18	2	1	1
2014-11-26	18:11:00	360	18	2	6	1
2014-11-27	00:11:00	360	18		0	0
2014-11-27	06:11:00	360	18		0	0
2014-11-27	12:11:00	360	18		0	0
2014-11-27	18:11:00	360	18	1	2	1
2014-11-28	00:11:00	360	18		0	0
2014-11-28	06:11:00	360	18		0	0
2014-11-28	12:11:00	360	18		0	0
2014-11-28	18:11:00	360	18	1	5	1
2014-11-29	00:11:00	360	18		0	0
2014-11-29	06:11:00	360	18		0	0
2014-11-29	12:11:00	360	18		0	0
2014-11-29	18:11:00	360	18		0	0
2014-11-30	00:11:00	360	18		0	0
2014-11-30	06:11:00	360	18		0	0
2014-11-30	12:11:00	360	18	2	2	1
2014-11-30	18:11:00	360	18		0	0
2014-12-01	00:12:00	360	18		0	0
2014-12-01	06:12:00	360	18		0	0
2014-12-01	12:12:00	256	18		0	0
2014-12-01	18:12:00	360	18		0	0
2014-12-02	00:12:00	360	18	1	6	1
2014-12-02	06:12:00	360	18		0	0
2014-12-02	12:12:00	360	18	2	3	1
2014-12-02	18:12:00	32	18		0	0
2014-12-03	00:12:00	360	18		0	0
2014-12-03	06:12:00	360	18		0	0
2014-12-03	12:12:00	360	18	3	6	1
2014-12-03	18:12:00	360	18		0	0
2014-12-04	00:12:00	360	18		0	0
2014-12-04	06:12:00	360	18		0	0
2014-12-04	12:12:00	360	18	1	5	1
2014-12-04	18:12:00	360	18	1	15	1
2014-12-05	00:12:00	360	18		0	0
2014-12-05	06:12:00	360	18		0	0
2014-12-05	12:12:00	360	18		0	0
2014-12-05	18:12:00	360	18		0	0
2014-12-06	00:12:00	360	18		0	0
2014-12-06	06:12:00	360	18		0	0
2014-12-06	12:12:00	360	18		0	0
2014-12-06	18:12:00	360	18		0	0
2014-12-07	00:12:00	360	18		0	0
2014-12-07	06:12:00	360	18		0	0
2014-12-07	16:12:39	0	18		0	0
2014-12-07	18:12:00	97	18		0	0
2014-12-08	00:12:00	360	18		0	0
2014-12-08	08:12:08	0	18		0	0
2014-12-08	12:12:00	0	18		0	0
2014-12-08	18:12:00	360	18		0	0
2014-12-09	00:12:00	360	18		0	0
2014-12-09	06:12:00	360	18		0	0
2014-12-09	12:12:00	360	18		0	0
2014-12-09	18:12:00	360	18		0	0
2014-12-10	00:12:00	177	18		0	0
2014-12-10	06:12:00	360	18		0	0
2014-12-10	12:12:00	360	18		0	0
2014-12-10	18:12:00	360	18		0	0
2014-12-11	00:12:00	360	17		0	0
2014-12-11	06:12:00	360	17		0	0
2014-12-11	12:12:00	360	17		0	0
2014-12-11	18:12:00	64	17		0	0
2014-12-12	00:12:00	360	17		0	0
2014-12-12	06:12:00	360	17		0	0
2014-12-12	12:14:14	351	17		0	0
2014-12-12	21:12:51	0	17		0	0
2014-12-13	00:12:00	139	17		0	0
2014-12-13	06:12:00	360	17		0	0
2014-12-13	12:12:00	360	17		0	0
2014-12-13	18:12:00	360	17		0	0
2014-12-14	00:12:00	360	17		0	0
2014-12-14	06:12:00	360	17		0	0
2014-12-14	12:12:00	360	17		0	0
2014-12-14	18:12:00	360	17		0	0
2014-12-15	00:12:00	360	17		0	0
2014-12-15	06:12:00	360	17		0	0
2014-12-15	12:12:00	360	17	0	1	1
2014-12-15	18:12:00	360	17		0	0
2014-12-16	00:12:00	360	17		0	0
2014-12-16	06:12:00	360	17		0	0
2014-12-16	12:12:00	360	17		0	0
2014-12-16	18:12:00	360	17		0	0
2014-12-17	00:12:00	360	17		0	0
2014-12-17	06:12:00	360	17		0	0
2014-12-17	12:12:00	360	17		0	0
2014-12-17	18:12:00	360	17		0	0
2014-12-18	00:12:00	360	17		0	0
2014-12-18	06:12:00	360	17		0	0
2014-12-18	12:12:00	360	17		0	0
2014-12-18	18:12:00	360	17		0	0
2014-12-19	00:12:00	360	17	0	1	1
2014-12-19	06:12:00	360	17		0	0
2014-12-19	12:12:00	360	17		0	0
2014-12-19	18:12:00	360	17		0	0
2014-12-20	00:12:00	360	17		0	0
2014-12-20	06:12:00	360	17		0	0
2014-12-20	12:12:00	360	17		0	0
2014-12-20	18:12:00	360	17		0	0
2014-12-21	00:12:00	360	17		0	0
2014-12-21	06:12:00	360	17		0	0
2014-12-21	12:12:00	360	17		0	0
2014-12-21	18:12:00	360	17		0	0
2014-12-22	12:12:00	52	17		0	0
2014-12-22	18:12:00	360	17		0	0
2014-12-23	00:12:00	360	17		0	0
2014-12-23	06:12:00	360	17		0	0
2014-12-23	12:12:00	360	17		0	0
2014-12-23	18:12:00	360	17		0	0
2014-12-24	00:12:00	360	17		0	0
2014-12-24	06:12:00	360	17		0	0
2014-12-24	12:12:00	360	17		0	0
2014-12-24	18:12:00	360	17		0	0
2014-12-25	00:12:00	360	17		0	0
2014-12-25	06:12:00	360	17		0	0
2014-12-25	12:12:00	360	17		0	0
2014-12-25	18:12:00	360	17		0	0
2014-12-26	00:12:00	360	17		0	0
2014-12-26	06:12:00	360	17		0	0
2014-12-26	12:12:00	360	17		0	0
2014-12-26	18:12:00	146	17		0	0
2014-12-27	00:12:00	360	17		0	0
2014-12-27	06:12:00	360	17		0	0
2014-12-27	12:12:00	360	17		0	0
2014-12-27	18:12:00	360	17		0	0
2014-12-28	00:12:00	360	16		0	0
2014-12-28	06:12:00	360	16		0	0
2014-12-28	12:12:00	360	16		0	0
2014-12-28	18:12:00	360	16		0	0
2014-12-29	00:12:00	360	16		0	0
2014-12-29	06:12:00	360	16		0	0
2014-12-29	12:12:00	360	16		0	0
2014-12-29	18:12:00	360	16		0	0
2014-12-31	07:12:22	74	16		0	0
2014-12-31	12:12:00	254	16		0	0
2014-12-31	18:12:00	360	16		0	0
2015-01-01	00:01:00	360	16		0	0
2015-01-01	06:01:00	360	16		0	0
2015-01-01	12:01:00	360	16		0	0
2015-01-01	18:01:00	360	16		0	0
2015-01-02	00:01:00	360	16		0	0
2015-01-02	06:01:00	360	16		0	0
2015-01-02	12:01:00	360	16		0	0
2015-01-02	18:01:00	360	16		0	0
2015-01-03	00:01:00	360	16		0	0
2015-01-03	06:01:00	360	16		0	0
2015-01-03	12:01:00	360	16		0	0
2015-01-03	18:01:00	360	16		0	0
2015-01-14	16:01:46	0	15		0	0
2015-01-14	18:01:00	56	15		0	0
2015-01-15	00:01:00	360	15		0	0
2015-01-15	06:01:00	360	15		0	0
2015-01-15	12:01:00	360	15		0	0
2015-01-15	18:01:00	360	15		0	0
2015-01-16	00:01:00	360	15		0	0
2015-01-16	06:01:00	360	15		0	0
2015-01-16	12:01:00	360	15		0	0
2015-01-16	18:01:00	360	15		0	0
2015-01-17	00:01:00	360	15		0	0
2015-01-17	06:01:00	360	15		0	0
2015-01-17	12:01:00	360	15		0	0
2015-01-17	18:01:00	360	15		0	0
2015-01-18	00:01:00	360	15		0	0
2015-01-18	06:01:00	360	15		0	0
2015-01-18	12:01:00	360	15		0	0
2015-01-18	18:01:00	360	15		0	0
2015-01-19	00:01:00	360	15		0	0
2015-01-19	06:01:00	360	15		0	0
2015-01-19	12:01:00	360	15		0	0
2015-01-19	18:01:00	360	15		0	0
2015-01-20	00:01:00	360	15		0	0
2015-01-20	06:01:00	360	15		0	0
2015-01-20	12:01:00	360	15		0	0
2015-01-20	18:01:00	360	15		0	0
2015-01-21	00:01:00	360	15		0	0
2015-01-21	06:01:00	360	15		0	0
2015-01-21	12:01:00	360	15		0	0
2015-01-21	18:01:00	37	15		0	0
2015-01-22	00:01:00	360	14		0	0
2015-01-22	06:01:00	360	14		0	0
2015-01-22	12:01:00	360	14		0	0
2015-01-22	18:01:00	360	14		0	0
2015-01-23	00:01:00	360	14		0	0
2015-01-23	06:01:00	360	14		0	0
2015-01-23	12:01:00	360	14		0	0
2015-01-23	18:01:00	360	14		0	0
2015-01-24	00:01:00	360	14		0	0
2015-01-24	06:01:00	360	14		0	0
2015-01-24	12:01:00	360	14		0	0
2015-01-24	18:01:00	360	14		0	0
2015-01-25	00:01:00	360	14		0	0
2015-01-25	06:01:00	360	14		0	0
2015-01-25	12:01:00	360	14		0	0
2015-01-25	18:01:00	360	14	3	10	1
2015-01-26	00:01:00	360	14		0	0
2015-01-26	06:01:00	360	14		0	0
2015-01-26	12:01:00	360	14		0	0
2015-01-26	18:01:00	360	14		0	0
2015-01-27	00:01:00	360	14		0	0
2015-01-27	06:01:00	360	15		0	0
2015-01-27	12:01:00	360	15		0	0
2015-01-27	18:01:00	360	15		0	0
2015-01-28	00:01:00	360	14		0	0
2015-01-28	06:01:00	360	14		0	0
2015-01-28	12:01:00	360	14		0	0
2015-01-28	18:01:00	360	14		0	0
2015-01-29	00:01:00	360	14		0	0
2015-01-29	06:01:00	360	14		0	0
2015-01-29	12:01:00	360	14		0	0
2015-01-29	18:01:00	360	14		0	0
2015-01-30	00:01:00	360	14		0	0
2015-01-30	06:01:00	359	14	2	1	1
2015-01-30	12:01:00	359	14	2	2	1
2015-01-30	18:01:00	360	14		0	0
2015-01-31	00:01:00	360	14		0	0
2015-01-31	06:01:00	360	14		0	0
2015-01-31	12:01:00	360	14		0	0
2015-01-31	18:01:00	360	14		0	0
2015-02-01	00:02:00	360	14		0	0
2015-02-01	06:02:00	360	14		0	0
2015-02-01	12:02:00	360	14		0	0
2015-02-01	18:02:00	360	14		0	0
2015-02-02	00:02:00	360	14		0	0
2015-02-02	06:02:00	360	14		0	0
2015-02-02	12:02:00	360	14		0	0
2015-02-02	18:02:00	360	14		0	0
2015-02-03	00:02:00	360	14		0	0
2015-02-03	06:02:00	360	14		0	0
2015-02-03	12:02:00	360	14		0	0
2015-02-03	18:02:00	360	14	3	2	1
2015-02-04	00:02:00	360	14		0	0
2015-02-04	06:02:00	360	14		0	0
2015-02-04	12:02:00	360	14		0	0
2015-02-04	18:02:00	360	14		0	0
2015-02-05	00:02:00	360	14		0	0
2015-02-05	06:02:00	360	14		0	0
2015-02-05	12:02:00	360	14		0	0
2015-02-05	18:02:00	360	14		0	0
2015-02-06	00:02:00	360	14		0	0
2015-02-06	06:02:00	360	14		0	0
2015-02-06	12:02:00	360	14		0	0
2015-02-06	18:02:00	360	14		0	0
2015-02-07	00:02:00	360	14		0	0
2015-02-07	06:02:00	360	14		0	0
2015-02-07	12:02:00	360	14		0	0
2015-02-07	18:02:00	360	14	2	1	1
2015-02-08	00:02:00	360	14		0	0
2015-02-08	06:02:00	360	14		0	0
2015-02-08	12:02:00	360	14		0	0
2015-02-08	18:02:00	360	14		0	0
2015-02-09	00:02:00	360	14		0	0
2015-02-09	06:02:00	360	14		0	0
2015-02-09	12:02:00	360	14		0	0
2015-02-09	18:02:00	360	14		0	0
2015-02-10	00:02:00	360	13		0	0
2015-02-10	06:02:00	360	13		0	0
2015-02-10	12:02:00	360	13		0	0
2015-02-10	18:02:00	360	13	3	4	1
2015-02-11	00:02:00	360	14		0	0
2015-02-11	06:02:00	360	14		0	0
2015-02-11	12:02:00	359	14		0	0
2015-02-11	18:02:00	360	14		0	0
2015-02-12	00:02:00	360	14		0	0
2015-02-12	06:02:00	360	14		0	0
2015-02-12	12:02:00	34	14		0	0
2015-02-19	12:02:00	83	14		0	0
2015-02-19	18:02:00	360	14		0	0
2015-02-20	00:02:00	360	14		0	0
2015-02-20	06:02:00	360	14		0	0
2015-02-20	12:02:00	360	14		0	0
2015-02-20	18:02:00	360	14		0	0
2015-02-21	00:02:00	360	14		0	0
2015-02-21	06:02:00	360	14	3	9	1
2015-02-21	12:02:00	360	14		0	0
2015-02-21	18:02:00	360	14		0	0
2015-02-22	00:02:00	360	13		0	0
2015-02-22	06:02:00	300	13		0	0
2015-02-22	12:02:00	360	13		0	0
2015-02-22	18:02:00	360	13		0	0
2015-02-23	00:02:00	360	14		0	0
2015-02-23	08:02:36	86	14		0	0
2015-02-23	12:02:00	211	14		0	0
2015-02-24	08:02:32	1224	14		0	0
2015-02-24	12:02:00	213	14		0	0
2015-02-24	18:02:00	48	14	3	5	1
2015-02-25	00:02:00	360	13		0	0
2015-02-25	06:02:00	360	13		0	0
2015-02-25	12:02:00	360	13		0	0
2015-02-25	18:02:00	360	13	3	16	1
2015-02-26	00:02:00	360	13	3	6	1
2015-02-26	06:02:00	360	13	2	1	1
2015-02-26	12:02:00	360	13		0	0
2015-02-26	18:02:00	360	13		0	0
2015-02-27	00:02:00	360	14		0	0
2015-02-27	06:02:00	360	14	1	6	1
2015-02-27	12:02:00	360	14		0	0
2015-02-27	18:02:00	155	14		0	0
2015-02-28	00:02:00	360	14	3	22	1
2015-02-28	12:02:00	186	14	1	1	1
2015-02-28	18:02:00	360	14		0	0
2015-03-01	00:03:00	360	13	2	1	1
2015-03-01	06:03:00	360	13		0	0
2015-03-01	12:03:00	360	13		0	0
2015-03-01	18:03:00	360	13		0	0
2015-03-02	00:03:00	360	14	2	1	1
2015-03-02	06:03:00	360	14		0	0
2015-03-02	12:03:43	360	14		0	0
2015-03-02	21:03:47	546	14		0	0
2015-03-03	00:03:00	73	14		0	0
2015-03-03	06:03:00	360	14		0	0
2015-03-03	12:03:00	360	14	1	1	1
2015-03-03	18:03:00	360	14		0	0
2015-03-04	00:03:00	360	14		0	0
2015-03-04	06:03:00	360	14		0	0
2015-03-04	12:03:00	360	14		0	0
2015-03-04	18:03:00	360	14		0	0
2015-03-05	00:03:00	360	14		0	0
2015-03-05	06:03:00	360	14		0	0
2015-03-05	12:03:00	360	14		0	0
2015-03-05	18:03:00	360	14		0	0
2015-03-06	12:03:00	248	14		0	0
2015-03-06	18:03:00	83	14		0	0
2015-03-08	18:03:00	246	14		0	0
2015-03-09	00:03:00	231	13		0	0
2015-03-09	06:03:00	360	13		0	0
2015-03-09	12:03:00	177	13		0	0
2015-03-09	18:03:00	193	13	3	4	1
2015-03-10	00:03:00	360	13		0	0
2015-03-10	06:03:00	360	13		0	0
2015-03-10	14:03:11	0	13		0	0
2015-03-10	18:03:00	210	13	3	7	1
2015-03-11	00:03:00	109	13		0	0
2015-03-11	09:03:20	36	13		0	0
2015-03-11	12:03:00	128	13		0	0
2015-03-11	18:03:00	360	13		0	0
2015-03-12	00:03:00	360	13		0	0
2015-03-12	06:03:00	360	13		0	0
2015-03-12	12:03:00	360	13		0	0
2015-03-12	18:03:00	360	13		0	0
2015-03-13	00:03:00	360	13	1	2	1
2015-03-13	06:03:00	360	13		0	0
2015-03-13	12:03:00	360	13		0	0
2015-03-13	18:03:00	360	13		0	0
2015-03-14	00:03:00	249	13		0	0
2015-03-14	06:03:00	360	13		0	0
2015-03-14	12:03:00	179	14		0	0
2015-03-14	18:03:00	360	14		0	0
2015-03-15	00:03:00	360	14		0	0
2015-03-15	07:03:52	0	14		0	0
2015-03-15	12:03:00	267	14		0	0
2015-03-15	18:03:00	360	14		0	0
2015-03-16	00:03:00	360	14	1	1	1
2015-03-16	06:03:00	360	14		0	0
2015-03-16	12:03:00	152	14		0	0
2015-03-16	18:03:00	196	14		0	0
2015-03-17	00:03:00	360	14	1	1	1
2015-03-17	06:03:00	360	14		0	0
2015-03-17	12:03:00	360	14		0	0
2015-03-17	18:03:00	360	14		0	0
2015-03-18	00:03:00	360	14	2	1	1
2015-03-18	06:03:00	360	14		0	0
2015-03-18	12:03:00	360	14		0	0
2015-03-18	18:03:00	360	14		0	0
2015-03-19	00:03:00	360	14		0	0
2015-03-19	06:03:00	360	14		0	0
2015-03-19	12:03:00	360	14		0	0
2015-03-19	18:03:00	360	14		0	0
2015-03-20	00:03:00	360	14	1	2	1
2015-03-20	06:03:00	360	14	2	1	1
2015-03-20	12:03:00	76	14		0	0
2015-03-20	18:03:00	360	14		0	0
2015-03-21	00:03:00	360	13	3	2	1
2015-03-21	06:03:00	360	13	2	1	1
2015-03-21	12:03:00	360	13		0	0
2015-03-21	18:03:00	360	13		0	0
2015-03-22	00:03:00	360	13		0	0
2015-03-22	06:03:00	360	13		0	0
2015-03-22	12:03:00	169	13		0	0
2015-03-22	18:03:00	360	13		0	0
2015-03-23	00:03:00	360	13		0	0
2015-03-23	06:03:00	360	13		0	0
2015-03-23	12:03:00	360	13	3	12	1
2015-03-23	18:03:00	56	13		0	0
2015-03-24	00:03:00	360	13		0	0
2015-03-24	06:03:00	360	13		0	0
2015-03-24	12:03:00	360	13		0	0
2015-03-24	18:03:00	296	13		0	0
2015-03-25	12:03:00	84	13		0	0
2015-03-25	18:03:00	360	13		0	0
2015-03-26	12:03:00	166	14		0	0
2015-03-26	18:03:00	360	14	2	1	1
2015-03-27	00:03:00	360	14		0	0
2015-03-27	06:03:00	360	14		0	0
2015-03-27	12:03:00	360	14		0	0
2015-03-27	18:03:00	0	14		0	0
2015-03-28	00:03:00	360	14		0	0
2015-03-28	06:03:00	360	14		0	0
2015-03-28	12:03:00	360	14		0	0
2015-03-28	18:03:00	360	14		0	0
2015-03-29	00:03:00	360	14		0	0
2015-03-29	06:03:00	360	14	1	1	1
2015-03-29	12:03:00	360	14		0	0
2015-03-29	18:03:00	360	14	2	1	1
2015-03-30	00:03:00	360	14	2	1	1
2015-03-30	06:03:00	360	14	1	1	1
2015-03-30	12:03:00	360	14		0	0
2015-03-30	18:03:00	360	14	2	1	1
2015-03-31	00:03:00	360	14		0	0
2015-03-31	06:03:00	360	14		0	0
2015-03-31	12:03:00	360	14		0	0
2015-03-31	18:03:00	360	14		0	0
2015-04-01	06:04:00	352	14	3	6	1
2015-04-01	12:04:00	0	14		0	0
2015-04-01	18:04:00	251	14		0	0
2015-04-02	00:04:00	360	14		0	0
2015-04-02	06:04:00	105	14	1	1	1
2015-04-02	12:04:00	360	14		0	0
2015-04-02	18:04:00	360	14		0	0
2015-04-03	00:04:00	360	14		0	0
2015-04-03	06:04:00	360	14		0	0
2015-04-03	12:04:45	38	14		0	0
2015-04-03	18:04:00	319	14		0	0
2015-04-04	00:04:00	360	14		0	0
2015-04-04	06:04:00	360	14		0	0
2015-04-04	12:04:00	338	14	1	2	1
2015-04-04	18:04:00	259	14		0	0
2015-04-05	00:04:00	360	14		0	0
2015-04-05	06:04:00	360	14		0	0
2015-04-05	12:04:00	360	14		0	0
2015-04-05	18:04:00	360	14		0	0
2015-04-06	00:04:00	360	14		0	0
2015-04-06	06:04:00	360	14		0	0
2015-04-06	12:04:00	305	14		0	0
2015-04-06	18:04:00	360	14		0	0
2015-04-07	18:04:00	278	14		0	0
2015-04-08	00:04:00	360	14		0	0
2015-04-08	06:04:00	360	14		0	0
2015-04-08	12:04:00	360	14		0	0
2015-04-08	18:04:00	360	14		0	0
2015-04-09	00:04:00	360	14		0	0
2015-04-09	06:04:35	317	14	2	1	1
2015-04-09	12:04:00	317	14		0	0
2015-04-09	18:04:00	360	14	1	2	1
2015-04-10	00:04:00	360	14		0	0
2015-04-10	07:04:40	0	14		0	0
2015-04-10	12:04:00	242	14		0	0
2015-04-10	18:04:00	360	14		0	0
2015-04-11	00:04:00	284	14		0	0
2015-04-11	06:04:00	360	14		0	0
2015-04-11	12:04:00	114	14	3	8	1
2015-04-11	18:04:00	360	14	3	11	1
2015-04-12	00:04:00	360	14		0	0
2015-04-12	06:04:00	360	14		0	0
2015-04-12	12:04:00	360	14		0	0
2015-04-12	18:04:00	360	14		0	0
2015-04-13	00:04:00	360	14	1	2	1
2015-04-13	06:04:00	360	14		0	0
2015-04-13	12:04:00	360	14		0	0
2015-04-14	18:04:00	96	15		0	0
2015-04-15	00:04:00	360	15		0	0
2015-04-15	06:04:00	360	15	1	1	1
2015-04-15	12:04:00	360	15	1	2	1
2015-04-15	18:04:00	360	15		0	0
2015-04-16	00:04:00	360	15		0	0
2015-04-16	06:04:00	360	15		0	0
2015-04-16	12:04:00	360	15		0	0
2015-04-16	18:04:00	212	15		0	0
2015-04-17	00:04:00	360	15		0	0
2015-04-17	06:04:00	360	15		0	0
2015-04-17	12:04:00	360	15		0	0
2015-04-17	19:04:07	0	15		0	0
2015-04-18	00:04:00	268	15		0	0
2015-04-18	18:04:00	288	15		0	0
2015-04-19	15:04:42	1299	15		0	0
2015-04-20	00:04:00	360	15		0	0
2015-04-20	06:04:57	0	15		0	0
2015-04-20	12:04:00	340	15		0	0
2015-04-20	18:04:00	360	15		0	0
2015-04-21	00:04:00	360	15		0	0
2015-04-21	06:04:49	45	15		0	0
2015-04-21	12:04:00	330	15		0	0
2015-04-21	18:04:00	360	15		0	0
2015-04-22	06:04:49	100	16		0	0
2015-04-22	12:04:00	224	16		0	0
2015-04-22	18:04:00	360	16		0	0
2015-04-23	12:04:00	203	16		0	0
2015-04-23	18:04:00	90	16	3	5	1
2015-04-24	00:04:00	360	16		0	0
2015-04-24	06:04:00	360	16		0	0
2015-04-24	12:04:00	360	16		0	0
2015-04-24	18:04:00	360	16		0	0
2015-04-25	00:04:00	360	16		0	0
2015-04-25	06:04:00	360	16	2	3	1
2015-04-25	12:04:00	360	16		0	0
2015-04-25	18:04:00	172	16	3	10	1
2015-04-26	00:04:00	360	16	3	9	1
2015-04-26	06:04:00	360	16		0	0
2015-04-26	12:04:00	360	16	2	3	1
2015-04-26	18:04:00	360	16	2	1	1
2015-04-27	00:04:00	360	16	2	1	1
2015-04-27	12:04:00	214	16		0	0
2015-04-27	18:04:00	360	16		0	0
2015-04-28	06:04:10	0	16		0	0
2015-04-28	12:04:00	338	16		0	0
2015-04-28	18:04:00	360	16		0	0
2015-04-29	00:04:00	139	16		0	0
2015-04-29	06:04:00	360	16		0	0
2015-04-29	12:04:00	360	16	1	1	1
2015-04-29	18:04:00	360	16		0	0
2015-04-30	00:04:00	360	16	1	10	1
2015-04-30	06:04:00	360	16		0	0
2015-04-30	12:04:00	360	16		0	0
2015-04-30	18:04:00	360	16		0	0
2015-05-01	00:05:00	360	16		0	0
2015-05-01	06:05:00	360	16		0	0
2015-05-01	12:05:00	360	16		0	0
2015-05-01	18:05:00	68	16	3	10	1
2015-05-02	00:05:00	360	16	3	20	1
2015-05-02	06:05:00	360	16		0	0
2015-05-02	12:05:00	360	16		0	0
2015-05-02	18:05:00	360	16	1	1	1
2015-05-02	06:05:00		16	1	1	1
2015-05-03	18:05:00	360	16		0	0
2015-05-04	00:05:00	360	16		0	0
2015-05-04	06:05:00	360	16		0	0
2015-05-04	12:05:00	360	16		0	0
2015-05-04	18:05:00	360	17		0	0
2015-05-05	00:05:00	360	17		0	0
2015-05-05	07:05:35	457	17		0	0
2015-05-05	12:05:00	73	17		0	0
2015-05-05	18:05:00	360	17		0	0
2015-05-06	00:05:00	360	17		0	0
2015-05-06	06:05:00	360	17		0	0
2015-05-06	12:05:00	360	17		0	0
2015-05-06	18:05:00	360	17		0	0
2015-05-07	00:05:00	360	17		0	0
2015-05-07	06:05:00	360	17		0	0
2015-05-07	12:05:00	360	17	1	3	1
2015-05-07	18:05:00	360	17		0	0
2015-05-08	00:05:00	360	17		0	0
2015-05-08	06:05:00	360	17		0	0
2015-05-08	12:05:00	167	17		0	0
2015-05-08	18:05:00	360	17		0	0
2015-05-09	00:05:00	360	17		0	0
2015-05-09	19:05:52	0	17		0	0
2015-05-10	00:05:00	294	18		0	0
2015-05-10	06:05:00	360	18		0	0
2015-05-10	12:05:00	360	18		0	0
2015-05-10	18:05:00	360	18		0	0
2015-05-11	00:05:00	360	19		0	0
2015-05-11	06:05:00	360	19		0	0
2015-05-11	12:05:00	360	19		0	0
2015-05-11	18:05:00	360	19		0	0
2015-05-12	00:05:00	360	19		0	0
2015-05-12	06:05:00	360	19		0	0
[truncated: 577 more rows]

## Sheet: legend
whistle detection (position)	code
onshore	1
offshore	2
Not reconstructed	0
onshore and offshore	3
